# Supplementary material for: The chromatin landscape of pathogenic transcriptional cell states in rheumatoid arthritis
Source: Nat Commun. 2024 May 31;15:4650. doi: 10.1038/s41467-024-48620-7 (PMC11143375; doi:10.1038/s41467-024-48620-7)
Supplement: Supplementary file 5 — Supplementary data 1–4 [file 41467_2024_48620_MOESM5_ESM.xlsx]

## Sheet: Data S1
Supplementary Data 1. Logistic regression model relating promoter peak openness to CD4/CD8A promoter peak accessibility status (1 if CD4+ CD8A-; -1 if CD4- CD8A+; 0 otherwise). A plus sign (+) signifies that the CD4 or CD8 lineage promoter peak is accessible while a minus sign (-) signifies that it is not. We controlled for chromatin class, donor, and read depth. A positive lineage beta depicted …
Peak	Gene	Lineage Beta	LRT P-value	LRT FDR
chr12:6789386-6789586	CD4	30.1924	0	0
chr2:127884858-127885058	AMMECR1L	0.870919	9.79912e-06	0.00891883
chrX:16123309-16123509	GRPR	0.468001	0.000730325	0.15347
chr7:139829095-139829295	TBXAS1	0.445955	0.000895526	0.172605
chr8:78805409-78805609	IL7	0.432965	2.32757e-05	0.017333
chr9:14993187-14993387	CLCN3P1	0.358466	1.93181e-05	0.0158244
chr8:11865526-11865726	CTSB	0.344467	0.000296443	0.099115
chr16:566879-567079	NHLRC4	0.313532	2.84762e-05	0.018661
chr5:1295047-1295247	TERT	0.305769	4.59282e-06	0.00537459
chr1:209651329-209651529	LAMB3	0.298492	0.000678508	0.15347
chr11:86672304-86672504	ME3	0.264846	0.000930548	0.175232
chr1:14924017-14924217	KAZN	0.25679	0.000309421	0.101385
chr1:212950382-212950582	VASH2	0.2477	0.00106505	0.191744
chr10:4826073-4826273	AKR1E2	0.243888	0.000284518	0.0971095
chr5:55978070-55978270	IL6ST	0.234995	0.000169881	0.0647248
chr8:1823721-1823921	KBTBD11-OT1	0.233522	0.000649563	0.15347
chr9:128094438-128094638	SLC25A25	0.232479	0.000115945	0.0513386
chr13:109786543-109786743	IRS2	0.228906	1.64717e-07	0.000337319
chr19:1860147-1860347	KLF16	0.228057	0.000464477	0.136976
chr4:86594169-86594369	MAPK10	0.227397	4.31021e-05	0.0261534
chr2:109614054-109614254	SEPT10	0.223569	2.57875e-05	0.0183685
chr22:37019598-37019798	TST	0.207975	0.000144013	0.0589839
chr13:36346319-36346519	SPART	0.192751	0.000175617	0.0653894
chr4:122922514-122922714	NUDT6	0.191086	0.00103058	0.1876
chr5:8457470-8457670	MIR4458HG	0.176533	0.00055953	0.148682
chr15:33194760-33194960	FMN1	0.167429	0.000468209	0.136976
chr2:207166170-207166370	KLF7	0.163964	8.45912e-05	0.0407605
chr9:110048537-110048737	PALM2-AKAP2	0.16158	0.000112008	0.0509729
chr2:219387919-219388119	DNPEP	0.12456	0.000739561	0.15347
chr8:60516801-60517001	RAB2A	-0.121588	0.000723569	0.15347
chr1:89994979-89995179	ZNF326	-0.121878	0.000673871	0.15347
chr8:93740985-93741185	RBM12B	-0.123314	0.000584735	0.152059
chr16:425432-425632	RAB11FIP3	-0.127282	0.000688336	0.15347
chr12:31959263-31959463	KIAA1551	-0.127496	0.000522604	0.147618
chr11:537252-537452	HRAS	-0.12888	0.000670056	0.15347
chr7:32490319-32490519	LSM5	-0.129884	0.000555398	0.148682
chr12:10213365-10213565	GABARAPL1	-0.130973	0.000948141	0.176516
chr2:3377837-3378037	EIPR1	-0.137551	0.00014766	0.0590027
chr20:24949014-24949214	CST7	-0.137893	0.000330848	0.10628
chr6:28081018-28081218	ZNF165	-0.137924	0.000656967	0.15347
chr12:48925466-48925666	FKBP11	-0.139004	0.000918382	0.174952
chr3:114290946-114291146	TIGIT	-0.142439	0.000869552	0.170871
chr11:65639673-65639873	SIPA1	-0.147223	0.000674731	0.15347
chr7:954565-954765	ADAP1	-0.151091	0.00101049	0.186009
chr15:40405602-40405802	IVD	-0.151651	4.51372e-05	0.0264101
chr1:35577715-35577915	TFAP2E	-0.154926	0.000627107	0.15347
chr8:66432342-66432542	ADHFE1	-0.157671	0.000494765	0.142206
chr3:27722255-27722455	EOMES	-0.165502	0.000447663	0.135816
chr17:8079360-8079560	ALOX12B	-0.165574	0.000550887	0.148682
chr3:49554340-49554540	BSN	-0.166257	0.000158456	0.0618092
chr9:95509237-95509437	PTCH1	-0.170989	0.000733421	0.15347
chr11:66257199-66257399	KLC2	-0.174456	1.36347e-05	0.0117567
chr2:95159356-95159556	ZNF514	-0.175897	0.00074672	0.15347
chr11:108498363-108498563	KDELC2	-0.180082	0.00113017	0.199092
chr8:54022314-54022514	TCEA1	-0.182889	1.15303e-06	0.00171728
chr11:117828699-117828899	FXYD2	-0.188342	5.53766e-05	0.0302412
chr2:165794627-165794827	GALNT3	-0.19061	0.000668241	0.15347
chr5:146878661-146878861	PPP2R2B	-0.194725	0.00020655	0.0751979
chr4:82798780-82798980	SCD5	-0.198146	7.01294e-05	0.0355534
chr12:10750205-10750405	LINC02366	-0.200924	0.000738828	0.15347
chr19:3786228-3786428	MATK	-0.205552	0.0010878	0.193712
chr8:125951214-125951414	LINC00861	-0.205797	0.000104809	0.0490594
chr1:153775279-153775479	SLC27A3	-0.206532	0.000395857	0.122364
chr1:9687328-9687528	PIK3CD	-0.210594	2.83689e-05	0.018661
chr6:46170910-46171110	ENPP5	-0.220623	0.000133066	0.0560233
chr6:107489854-107490054	SOBP	-0.223157	0.000133364	0.0560233
chr16:10877027-10877227	CIITA	-0.224532	7.15657e-07	0.00117246
chr14:24634266-24634466	GZMB	-0.22584	5.26002e-05	0.0297155
chr12:6772326-6772526	LAG3	-0.226682	0.000346866	0.109283
chr12:122227507-122227707	DIABLO	-0.239589	1.40331e-06	0.00191587
chr16:67326806-67327006	KCTD19	-0.258267	0.000839847	0.167795
chr14:64448390-64448590	MTHFD1	-0.258692	0.000876102	0.170871
chr7:118214508-118214708	ANKRD7	-0.261623	3.29522e-05	0.0207637
chr2:169733751-169733951	KLHL23	-0.265821	7.80184e-06	0.00751868
chr17:49209068-49209268	GNGT2	-0.303584	5.7645e-05	0.0304644
chr12:52041914-52042114	NR4A1	-0.313938	0.000562673	0.148682
chr4:121216527-121216727	TNIP3	-0.322267	0.000763605	0.154446
chr2:230877807-230878007	ITM2C	-0.322893	1.84537e-10	4.31895e-07
chr19:43580434-43580634	XRCC1	-0.331582	0.000232529	0.0828159
chr12:14216512-14216712	AC092112.1	-0.343312	2.29426e-05	0.017333
chr6:85449882-85450082	NT5E	-0.352045	0.000749409	0.15347
chr5:1594468-1594668	SDHAP3	-0.36737	2.5745e-12	7.02968e-09
chr12:10723294-10723494	YBX3	-0.371037	6.2806e-07	0.00114328
chr12:10304203-10304403	KLRD1	-0.371848	6.18709e-06	0.00633519
chr2:231393649-231393849	AC017104.1	-0.376038	0.000256431	0.0893852
chr11:122838407-122838607	CRTAM	-0.387094	1.65212e-12	5.41334e-09
chr2:86808430-86808630	CD8A	-0.406087	8.3236e-21	4.54552e-17	*different isoform
chr12:10674051-10674251	STYK1	-0.407089	2.79957e-16	1.14663e-12
chr12:126874500-126874700	LINC02372	-0.446055	0.000710882	0.15347
chrX:154542021-154542221	G6PD	-0.523765	5.04728e-06	0.00551264
chr12:53098675-53098875	IGFBP6	-0.573703	2.20627e-06	0.00278041
chr17:83104140-83104340	AC144831.1	-0.589481	7.16145e-05	0.0355534
chr2:86790870-86791070	CD8A	-30.6849	0	0

## Sheet: Data S2
Supplementary Data 2. One-sided Wilcoxon test between the normalized gene expression of the TF gene in cells in the specified chromatin class ('In Class') and all other cells in that cell type ('Outside of Class'). The TFs chosen correspond to the top motifs enriched in class-specific accessible chromatin from Figs. 2-6c, right. FDRs calculated within cell types.
Cell Type	Class	TF	Mean In Class	Mean Outside of Class	Wilcoxon W statistic	Wilcoxon P-value	Wilcoxon FDR	Negative Log10 Wilcoxon FDR
T cells	TA-0	EOMES	0.216407	0.0327047	7255465	1.06635e-85	1.91943e-84	83.7168
T cells	TA-0	TBX21	0.140114	0.0629112	6.82025e+06	1.75726e-13	1.05435e-12	11.977
T cells	TA-0	MGA	0.338719	0.359594	6.4071e+06	0.980248	1	0
T cells	TA-0	IKZF1	1.21988	1.30055	6306649	0.995666	1	0
T cells	TA-0	IRF9	0.139195	0.135946	6.50778e+06	0.789393	1	0
T cells	TA-0	SMAD2	0.400099	0.421663	6.40271e+06	0.978498	1	0
T cells	TA-0	SMAD3	0.514383	0.66997	5.97116e+06	1	1	0
T cells	TA-0	SMAD4	0.21173	0.2748	6239646	1	1	0
T cells	TA-0	IRF4	0.218872	0.194674	6597680	0.161154	0.386769	0.412549
T cells	TA-4	GABPA	0.0870874	0.102346	1.73453e+06	0.878274	1	0
T cells	TA-4	ELF1	1.43004	1.52819	1.65427e+06	0.985784	1	0
T cells	TA-4	RREB1	0.285445	0.273422	1772595	0.3379	0.715554	0.145358
T cells	TA-4	RORC	0.0879684	0.0121569	1.84845e+06	3.38292e-25	4.05951e-24	23.3915
T cells	TA-4	RUNX3	1.30399	0.976827	2.04136e+06	2.49299e-10	1.28211e-09	8.89207
T cells	TA-4	KLF9	0.485038	0.386211	1.85948e+06	0.00294965	0.00965339	2.01532
T cells	TA-4	RUNX2	0.652943	0.408665	1.9742e+06	8.84866e-10	3.9819e-09	8.39991
T cells	TA-1	TCF7L2	0.121183	0.103882	7412912	0.0323022	0.0969067	1.01365
T cells	TA-1	LEF1	0.543735	0.367961	7974308	1.00882e-18	9.07939e-18	17.0419
T cells	TA-1	KLF4	0.0982907	0.118637	7223257	0.993657	1	0
T cells	TA-1	KLF5	0.0914387	0.0508701	7521055	3.25324e-08	1.3013e-07	6.88562
T cells	TA-1	KLF2	0.796466	0.619634	8022034	9.71307e-16	6.99341e-15	14.1553
T cells	TA-1	GATA3	0.404279	0.321453	7.64707e+06	5.3993e-06	1.94375e-05	4.71136
T cells	TA-1	ZEB1	1.10315	1.18089	7047609	0.998776	1	0
T cells	TA-2	JUNB	2.69034	2.63081	4769041	0.177961	0.400412	0.397492
T cells	TA-2	JUND	0.979805	0.925016	4820405	0.0483052	0.133768	0.873647
T cells	TA-2	BATF	0.896366	0.348304	6.13567e+06	8.60472e-127	3.0977e-125	124.509
T cells	TA-2	JUN	0.958769	1.41851	3.69916e+06	1	1	0
T cells	TA-2	FOSL2	0.36471	0.543437	4.25478e+06	1	1	0
T cells	TA-2	FOS	1.6753	1.816	4.2779e+06	1	1	0
T cells	TA-2	FOSB	1.26103	1.67972	3588339	1	1	0
T cells	TA-3	KLF10	0.0669743	0.106553	4044441	0.999246	1	0
T cells	TA-3	SP3	0.659324	0.67339	4.12057e+06	0.655639	1	0
T cells	TA-3	EGR1	0.215052	0.244315	4083220	0.917954	1	0
T cells	TA-3	KLF6	1.66755	1.73856	4.02764e+06	0.945701	1	0
T cells	TA-3	SP1	0.0611042	0.0748939	4.10636e+06	0.925456	1	0
T cells	TA-3	SP4	0.386884	0.359321	4.22113e+06	0.0845871	0.21751	0.662521
Stromal	SA-1	BATF3	0.0841842	0.0410328	9.11042e+06	1.47616e-31	1.10712e-30	29.9558
Stromal	SA-1	FOS	1.97125	2.52248	6.05289e+06	1	1	0
Stromal	SA-1	JUND	0.56837	0.689135	7.85711e+06	1	1	0
Stromal	SA-1	JUN	1.32454	1.98788	5.44018e+06	1	1	0
Stromal	SA-1	FOSL2	0.303246	0.332641	8.70049e+06	0.0339166	0.0847916	1.07165
Stromal	SA-1	BACH1	0.724101	0.549824	9.9199e+06	1.6208e-41	1.6208e-40	39.7903
Stromal	SA-1	JUNB	1.74639	1.95323	7142939	1	1	0
Stromal	SA-1	FOSB	1.23226	1.70424	6241389	1	1	0
Stromal	SA-2	NFATC4	0.13657	0.134688	3374887	0.759932	1	0
Stromal	SA-2	NFATC3	0.266499	0.313704	3166191	0.999987	1	0
Stromal	SA-0	CEBPD	1.1685	0.786097	11030878	7.14975e-91	1.07246e-89	88.9696
Stromal	SA-0	TEAD3	0.1098	0.0627886	9.20623e+06	5.17233e-12	1.72411e-11	10.7634
Stromal	SA-0	TEAD1	0.84364	0.658773	1.0013e+07	1.7484e-28	1.04904e-27	26.9792
Stromal	SA-0	RUNX2	0.362419	0.121467	10473183	6.78295e-97	2.03489e-95	94.6915
Stromal	SA-0	TEAD2	0.0523004	0.0232663	9099791	4.26638e-13	1.59989e-12	11.7959
Stromal	SA-0	NFATC2	0.663542	0.536283	9.30196e+06	7.40954e-07	2.02078e-06	5.69448
Stromal	SA-0	HLF	0.0976112	0.0511148	9251485	8.22889e-17	3.52667e-16	15.4526
Stromal	SA-0	STAT3	1.36298	1.23829	9787101	3.29829e-18	1.64914e-17	16.7827
Stromal	SA-0	STAT1	0.524662	0.482961	8868140	0.35	0.75	0.124938
Stromal	SA-0	NFIC	0.852972	0.930734	8393164	0.999964	1	0
Stromal	SA-3	ZNF148	0.619648	0.593417	1202582	0.741985	1	0
Stromal	SA-3	KLF5	0.0919644	0.136419	1137825	0.999835	1	0
Stromal	SA-3	KLF4	0.354674	0.93289	721201	1	1	0
Stromal	SA-3	SP3	0.500316	0.418267	1.23543e+06	0.421005	0.842009	0.074683
Stromal	SA-3	SP4	0.183064	0.123121	1240751	0.302813	0.698798	0.155648
Stromal	SA-3	EBF3	0.24578	0.36078	1.05587e+06	1	1	0
Stromal	SA-3	SP1	0.158509	0.142373	1.20166e+06	0.838203	1	0
Stromal	SA-3	MAZ	0.140502	0.145259	1189898	0.91899	1	0
Stromal	SA-3	EBF1	2.92847	2.69269	1.43304e+06	4.06066e-07	1.2182e-06	5.91428
Stromal	SA-3	KLF2	0.428956	0.540107	1.04995e+06	0.999999	1	0
Myeloid	MA-0	RELA	0.0710502	0.0712031	2962032	0.713893	1	1.60561e-14
Myeloid	MA-0	SREBF2	0.1971	0.237761	2.85843e+06	0.999182	1	1.60561e-14
Myeloid	MA-2	USF2	0.279446	0.269408	2380465	0.372745	0.917527	0.037381
Myeloid	MA-2	NFIX	0.089804	0.0510151	2.44498e+06	3.65239e-05	0.000233753	3.63124
Myeloid	MA-2	USF1	0.0790065	0.0820269	2370085	0.472939	1	1.60561e-14
Myeloid	MA-2	KLF5	0.0630404	0.0516268	2395153	0.0662244	0.264898	0.576922
Myeloid	MA-2	KLF4	1.04829	1.14325	2210854	0.999644	1	1.60561e-14
Myeloid	MA-2	ZNF263	0.0661864	0.0928904	2.3072e+06	0.996037	1	1.60561e-14
Myeloid	MA-2	RFX2	0.965534	0.941266	2413424	0.161327	0.558255	0.253167
Myeloid	MA-2	NFATC3	0.423099	0.416198	2.4008e+06	0.209346	0.558255	0.253167
Myeloid	MA-4	JUN	1.52874	1.53106	1669486	0.593701	1	1.60561e-14
Myeloid	MA-4	FOS	2.09461	2.35705	1381601	1	1	1.60561e-14
Myeloid	MA-4	FOSL1	0.199077	0.139399	1810942	1.22358e-08	9.78868e-08	7.00928
Myeloid	MA-4	JUND	0.881238	0.768619	1.82229e+06	9.3164e-05	0.000425893	3.3707
Myeloid	MA-4	FOSL2	0.744586	0.783478	1.65565e+06	0.730613	1	1.60561e-14
Myeloid	MA-4	JUNB	1.80968	1.90659	1.52946e+06	0.999916	1	1.60561e-14
Myeloid	MA-1	NFE2L1	0.155832	0.250587	2.66982e+06	1	1	1.60561e-14
Myeloid	MA-1	CEBPD	0.957119	1.08568	2723447	0.999993	1	1.60561e-14
Myeloid	MA-1	CEBPA	0.124279	0.207595	2.70015e+06	1	1	1.60561e-14
Myeloid	MA-1	CEBPG	0.0563529	0.104727	2.79668e+06	1	1	1.60561e-14
Myeloid	MA-1	ATF4	0.450872	0.484283	2845537	0.984454	1	1.60561e-14
Myeloid	MA-1	NR4A2	1.91268	1.77006	3.15139e+06	5.12147e-05	0.000273145	3.56361
Myeloid	MA-1	CEBPB	0.91479	0.895881	2990471	0.199497	0.558255	0.253167
Myeloid	MA-3	SPIB	0.205346	0.0298035	2.94845e+06	2.16512e-75	6.9284e-74	73.1594
Myeloid	MA-3	SPI1	0.606968	0.609783	2588758	0.497647	1	1.60561e-14
Myeloid	MA-3	IRF1	0.629813	0.678153	2521245	0.931129	1	1.60561e-14
Myeloid	MA-3	STAT1	0.457748	0.450068	2.62443e+06	0.196931	0.558255	0.253167
Myeloid	MA-3	STAT2	0.247224	0.268903	2536577	0.91657	1	1.60561e-14
Myeloid	MA-3	RUNX2	0.497573	0.26052	3.03258e+06	5.42452e-33	5.78616e-32	31.2376
Myeloid	MA-3	RUNX3	0.323509	0.14283	2968272	1.06052e-33	1.69683e-32	31.7704
Myeloid	MA-3	GABPA	0.0760237	0.128689	2448735	1	1	1.60561e-14
Myeloid	MA-3	IKZF1	0.456135	0.532048	2464830	0.99773	1	1.60561e-14
B/plasma	BA-3	SPIB	0.292605	0.140698	378460	2.56647e-07	9.23931e-07	6.03436
B/plasma	BA-3	SPI1	0.0576055	0.0533024	344863	0.856755	1	8.63073e-15
B/plasma	BA-3	GABPA	0.177052	0.0969213	352908	0.29399	0.529182	0.276395
B/plasma	BA-3	IKZF1	0.551627	0.5299	334273	0.940278	1	8.63073e-15
B/plasma	BA-3	ELF1	1.9329	1.27008	463634	3.68468e-24	3.31621e-23	22.4794
B/plasma	BA-3	ETV6	0.858708	0.859095	337229	0.874949	1	8.63073e-15
B/plasma	BA-3	IRF1	0.675818	0.552949	357462	0.22522	0.426733	0.369844
B/plasma	BA-4	NFKB1	1.73869	1.13891	372876	1.20663e-09	6.20555e-09	8.20722
B/plasma	BA-4	ETV5	0.0658826	0.054132	308003	0.773182	0.994091	0.00257378
B/plasma	BA-4	ZBTB7A	0.150191	0.137924	299702	0.963896	1	8.63073e-15
B/plasma	BA-4	ELK4	0.17918	0.13801	309710	0.593528	0.85468	0.0681963
B/plasma	BA-2	NFKB2	0.336194	0.250484	389776	0.445972	0.729772	0.136813
B/plasma	BA-2	RELA	0.0539842	0.0492492	382073	0.930298	1	8.63073e-15
B/plasma	BA-2	ERF	0.145635	0.10245	387306	0.585845	0.85468	0.0681963
B/plasma	BA-2	REL	1.88924	1.07521	510266	2.4998e-27	2.99976e-26	25.5229
B/plasma	BA-2	EBF1	2.13321	1.01081	557438	2.38575e-50	8.5887e-49	48.0661
B/plasma	BA-2	ETS1	0.406618	0.272202	410232	0.00425743	0.00901573	2.045
B/plasma	BA-2	FLI1	0.761817	0.408959	437305	5.41775e-07	1.77308e-06	5.75127
B/plasma	BA-5	MGA	0.375554	0.248693	154120	0.0587039	0.117408	0.930303
B/plasma	BA-5	MEF2C	2.32741	1.59934	194124	3.97064e-11	2.38238e-10	9.62299
B/plasma	BA-5	MEF2A	1.5866	1.01519	186614	1.03645e-08	4.66401e-08	7.33124
B/plasma	BA-5	MEF2D	0.393377	0.304977	145335	0.567194	0.85468	0.0681963
B/plasma	BA-5	TBX19	0.112014	0.0223559	154240	9.1992e-06	2.75976e-05	4.55913
B/plasma	BA-0	ZNF148	0.338858	0.465519	444356	0.350565	0.600968	0.221148
B/plasma	BA-0	KLF5	0.112568	0.0403218	466833	1.26021e-07	5.04083e-07	6.2975
B/plasma	BA-0	SP3	0.499401	0.633915	432120	0.761479	0.994091	0.00257378
B/plasma	BA-0	SP4	0.0626438	0.369502	374670	1	1	8.63073e-15
B/plasma	BA-0	KLF4	0.0691005	0.180272	418684	0.998934	1	8.63073e-15
B/plasma	BA-0	KLF2	0.409542	0.702886	388356	0.999997	1	8.63073e-15
B/plasma	BA-0	ZNF460	0.0686465	0.120261	435786	0.75065	0.994091	0.00257378
B/plasma	BA-1	FOS	1.86896	1.6158	457774	0.000729809	0.00175154	2.75658
B/plasma	BA-1	JUND	0.938089	0.868415	460532	0.000226666	0.00062769	3.20225
B/plasma	BA-1	FOSL1	0.0544143	0.0541578	431500	0.00198091	0.00445704	2.35095
B/plasma	BA-1	JUN	2.51526	1.5716	599550	8.89612e-49	1.6013e-47	46.7955
B/plasma	BA-1	FOSL2	0.0688734	0.0361095	454281	4.78071e-15	3.44211e-14	13.4632
B/plasma	BA-1	BATF	0.0507822	0.0475156	433020	0.000361384	0.000929274	3.03186
Endothelial	EA-2	SOX13	0.366662	0.118428	78811	2.09248e-07	8.89303e-07	6.05095
Endothelial	EA-2	ATF2	0.613315	0.63638	65848	0.663068	0.939346	0.0271745
Endothelial	EA-2	SOX4	0.293289	0.705227	49101.5	1	1	7.96557e-08
Endothelial	EA-2	SOX17	0.590626	0.115418	88456	2.52646e-20	4.29499e-19	18.367
Endothelial	EA-2	FOSL2	0.895696	0.560015	81474.5	3.88588e-05	0.00013212	3.87903
Endothelial	EA-2	JUND	0.777353	0.53561	77797	0.00146848	0.00312051	2.50577
Endothelial	EA-2	JDP2	0.188142	0.301345	60024	0.995071	1	7.96557e-08
Endothelial	EA-0	NFIB	2.3543	2.05264	257020	5.81456e-11	4.94238e-10	9.30606
Endothelial	EA-0	STAT3	1.44273	1.45079	212534	0.482603	0.820426	0.0859607
Endothelial	EA-0	STAT1	0.419722	0.255506	233626	5.82691e-05	0.000165096	3.78226
Endothelial	EA-0	NFIC	0.517208	0.523526	208269	0.738531	0.965771	0.0151257
Endothelial	EA-1	FOSL2	0.573235	0.590457	172898	0.342207	0.646392	0.189504
Endothelial	EA-1	JUND	0.655205	0.522611	190674	0.000161674	0.000392637	3.40601
Endothelial	EA-1	FOS	1.86933	2.12737	145548	0.999971	1	7.96557e-08
Endothelial	EA-1	JUN	1.44466	1.602	154606	0.995095	1	7.96557e-08
Endothelial	EA-1	FOSL1	0.39189	0.208697	198157	2.25432e-10	1.27745e-09	8.89366
Endothelial	EA-1	BATF	0.157199	0.186759	170283	0.532157	0.822425	0.0849038

## Sheet: Data S3
Supplementary Data 3. Odds ratios (ORs) between RA chromatin class and transcriptional cell state membership. All statistics are calculated within cell types. Multiple hypothesis test correction via FDR.
Cell Type	Chromatin Class	Transcriptional Cell State	OR	P-value	FDR	95% Confidence Interval
T cells	TA-0: CD8A+ GZMK+	T-0: CD4+ IL7R+ memory	0.295381	6.77146e-42	5.41717e-41	0.23973	0.361264
T cells	TA-0: CD8A+ GZMK+	T-1: CD4+ CD161+ memory	0.131525	5.05294e-52	4.33109e-51	0.0899296	0.186578
T cells	TA-0: CD8A+ GZMK+	T-10: CD4+ OX40+NR3C1+	0.130651	7.8923e-19	2.55966e-18	0.0641447	0.23918
T cells	TA-0: CD8A+ GZMK+	T-11: CD4+ CD146+ memory	0.145086	2.72968e-20	9.63417e-20	0.0779715	0.248909
T cells	TA-0: CD8A+ GZMK+	T-12: CD4+ GNLY+	0.682097	0.233673	0.259636	0.357863	1.22407
T cells	TA-0: CD8A+ GZMK+	T-13: CD8+ GZMK/B+ memory	12.0258	5.08633e-179	3.0518e-177	9.89741	14.692
T cells	TA-0: CD8A+ GZMK+	T-14: CD8+ GZMK+ memory	10.7371	2.49919e-126	5.99805e-125	8.60687	13.4862
T cells	TA-0: CD8A+ GZMK+	T-15: CD8+ GZMB+/TEMRA	1.85088	0.000531975	0.000862662	1.29044	2.64003
T cells	TA-0: CD8A+ GZMK+	T-16: CD8+ CD45ROlow/naive	0.806219	0.20414	0.232437	0.5683	1.126
T cells	TA-0: CD8A+ GZMK+	T-17: CD8+ activated/NK-like	1.62758	0.27116	0.298525	0.659196	3.82127
T cells	TA-0: CD8A+ GZMK+	T-18: Proliferating	3.38165	1.64259e-10	3.94222e-10	2.2996	4.99738
T cells	TA-0: CD8A+ GZMK+	T-19: MT-high (low quality)	2.66784	1.09845e-10	2.69009e-10	1.96751	3.61746
T cells	TA-0: CD8A+ GZMK+	T-2: CD4+ IL7R+CCR5+ memory	0.432974	5.5175e-13	1.53977e-12	0.334211	0.554873
T cells	TA-0: CD8A+ GZMK+	T-20: CD38+	2.52572	1.73095e-08	3.70919e-08	1.8209	3.50107
T cells	TA-0: CD8A+ GZMK+	T-21: Innate-like	0.178944	4.87437e-14	1.42665e-13	0.0933062	0.314553
T cells	TA-0: CD8A+ GZMK+	T-22: Vdelta1	7.14804	1.94363e-39	1.37198e-38	5.18126	9.98382
T cells	TA-0: CD8A+ GZMK+	T-23: Vdelta2	0.565057	0.0125647	0.0177384	0.342369	0.896543
T cells	TA-0: CD8A+ GZMK+	T-3: CD4+ Tfh/Tph	0.0752215	1.85285e-91	2.22342e-90	0.0499052	0.109275
T cells	TA-0: CD8A+ GZMK+	T-4: CD4+ naive	0.268062	3.97178e-12	1.03612e-11	0.16593	0.414247
T cells	TA-0: CD8A+ GZMK+	T-5: CD4+ GZMK+ memory	10.8049	1.31265e-118	2.6253e-117	8.58642	13.6991
T cells	TA-0: CD8A+ GZMK+	T-6: CD4+ memory	1.02258	0.883988	0.891416	0.75738	1.36764
T cells	TA-0: CD8A+ GZMK+	T-7: CD4+ Tph	0.181623	2.45958e-19	8.43284e-19	0.107337	0.29032
T cells	TA-0: CD8A+ GZMK+	T-8: CD4+ CD25-high Treg	0.175656	4.67098e-27	2.33549e-26	0.112851	0.262598
T cells	TA-0: CD8A+ GZMK+	T-9: CD4+ CD25-low Treg	0.149707	2.48637e-24	1.02884e-23	0.0873135	0.24149
T cells	TA-1: CD4+ IL7R+	T-0: CD4+ IL7R+ memory	6.4453	8.38302e-157	3.35321e-155	5.56021	7.48579
T cells	TA-1: CD4+ IL7R+	T-1: CD4+ CD161+ memory	6.09245	2.54798e-98	3.82197e-97	5.07334	7.34561
T cells	TA-1: CD4+ IL7R+	T-10: CD4+ OX40+NR3C1+	0.521069	4.01922e-05	7.09274e-05	0.36915	0.723492
T cells	TA-1: CD4+ IL7R+	T-11: CD4+ CD146+ memory	0.825386	0.180345	0.216414	0.620869	1.08875
T cells	TA-1: CD4+ IL7R+	T-12: CD4+ GNLY+	1.15953	0.535004	0.573218	0.69018	1.91451
T cells	TA-1: CD4+ IL7R+	T-13: CD8+ GZMK/B+ memory	0.264247	4.48255e-38	2.98836e-37	0.207159	0.3337
T cells	TA-1: CD4+ IL7R+	T-14: CD8+ GZMK+ memory	0.3272	2.96455e-22	1.07802e-21	0.251282	0.421288
T cells	TA-1: CD4+ IL7R+	T-15: CD8+ GZMB+/TEMRA	0.421785	3.85782e-05	6.90954e-05	0.261312	0.656866
T cells	TA-1: CD4+ IL7R+	T-16: CD8+ CD45ROlow/naive	2.96909	4.43139e-14	1.32942e-13	2.21328	4.00026
T cells	TA-1: CD4+ IL7R+	T-17: CD8+ activated/NK-like	1.65709	0.215733	0.241944	0.699074	3.8659
T cells	TA-1: CD4+ IL7R+	T-18: Proliferating	0.261182	9.06467e-08	1.81293e-07	0.137649	0.459689
T cells	TA-1: CD4+ IL7R+	T-19: MT-high (low quality)	0.529318	0.000274787	0.000464428	0.362014	0.758609
T cells	TA-1: CD4+ IL7R+	T-2: CD4+ IL7R+CCR5+ memory	5.28369	6.8465e-71	6.8465e-70	4.33701	6.46187
T cells	TA-1: CD4+ IL7R+	T-20: CD38+	0.659931	0.0227999	0.0297391	0.449625	0.95163
T cells	TA-1: CD4+ IL7R+	T-21: Innate-like	1.21819	0.195897	0.228229	0.898567	1.64306
T cells	TA-1: CD4+ IL7R+	T-22: Vdelta1	0.235182	8.02302e-14	2.29229e-13	0.143337	0.368486
T cells	TA-1: CD4+ IL7R+	T-23: Vdelta2	1.56099	0.0144051	0.0198691	1.0783	2.25101
T cells	TA-1: CD4+ IL7R+	T-3: CD4+ Tfh/Tph	0.108735	6.08483e-98	8.11311e-97	0.0808666	0.143616
T cells	TA-1: CD4+ IL7R+	T-4: CD4+ naive	1.57498	0.0006845	0.00108079	1.20403	2.05606
T cells	TA-1: CD4+ IL7R+	T-5: CD4+ GZMK+ memory	0.290085	2.83778e-24	1.13511e-23	0.217812	0.380966
T cells	TA-1: CD4+ IL7R+	T-6: CD4+ memory	1.67504	0.000105587	0.000181006	1.28254	2.18453
T cells	TA-1: CD4+ IL7R+	T-7: CD4+ Tph	0.310362	2.49382e-14	7.6733e-14	0.215597	0.43669
T cells	TA-1: CD4+ IL7R+	T-8: CD4+ CD25-high Treg	0.250955	2.39456e-24	1.02624e-23	0.180294	0.342519
T cells	TA-1: CD4+ IL7R+	T-9: CD4+ CD25-low Treg	0.193008	2.76336e-25	1.2754e-24	0.127467	0.282573
T cells	TA-2: CD4+ PD-1+ TFH/TPH	T-0: CD4+ IL7R+ memory	0.268065	1.95615e-30	1.17369e-29	0.202073	0.350068
T cells	TA-2: CD4+ PD-1+ TFH/TPH	T-1: CD4+ CD161+ memory	0.22207	1.8257e-23	7.06724e-23	0.148849	0.320301
T cells	TA-2: CD4+ PD-1+ TFH/TPH	T-10: CD4+ OX40+NR3C1+	4.4733	3.06262e-25	1.36117e-24	3.38234	5.91036
T cells	TA-2: CD4+ PD-1+ TFH/TPH	T-11: CD4+ CD146+ memory	2.67502	3.89413e-12	1.03612e-11	2.03206	3.50336
T cells	TA-2: CD4+ PD-1+ TFH/TPH	T-12: CD4+ GNLY+	0.204294	0.00145865	0.00224407	0.0410698	0.623901
T cells	TA-2: CD4+ PD-1+ TFH/TPH	T-13: CD8+ GZMK/B+ memory	0.0793532	1.03267e-40	7.74503e-40	0.040658	0.14012
T cells	TA-2: CD4+ PD-1+ TFH/TPH	T-14: CD8+ GZMK+ memory	0.0450535	6.23453e-35	3.9376e-34	0.0145781	0.106186
T cells	TA-2: CD4+ PD-1+ TFH/TPH	T-15: CD8+ GZMB+/TEMRA	0.175183	1.14406e-06	2.21431e-06	0.0558633	0.420314
T cells	TA-2: CD4+ PD-1+ TFH/TPH	T-16: CD8+ CD45ROlow/naive	0.165927	1.31029e-09	3.02374e-09	0.0657198	0.349472
T cells	TA-2: CD4+ PD-1+ TFH/TPH	T-17: CD8+ activated/NK-like	0	0.0157667	0.0215001	0	0.72044
T cells	TA-2: CD4+ PD-1+ TFH/TPH	T-18: Proliferating	0.868434	0.711216	0.735741	0.492545	1.45104
T cells	TA-2: CD4+ PD-1+ TFH/TPH	T-19: MT-high (low quality)	0.53932	0.0101995	0.0149261	0.315474	0.873052
T cells	TA-2: CD4+ PD-1+ TFH/TPH	T-2: CD4+ IL7R+CCR5+ memory	0.138851	7.00483e-26	3.36232e-25	0.0784982	0.22866
T cells	TA-2: CD4+ PD-1+ TFH/TPH	T-20: CD38+	0.633436	0.0726571	0.0908214	0.369039	1.03077
T cells	TA-2: CD4+ PD-1+ TFH/TPH	T-21: Innate-like	0.145189	4.185e-10	9.84706e-10	0.0525242	0.322812
T cells	TA-2: CD4+ PD-1+ TFH/TPH	T-22: Vdelta1	0.169507	1.85434e-09	4.12076e-09	0.0671221	0.357188
T cells	TA-2: CD4+ PD-1+ TFH/TPH	T-23: Vdelta2	0.485713	0.0133211	0.0185875	0.243206	0.884437
T cells	TA-2: CD4+ PD-1+ TFH/TPH	T-3: CD4+ Tfh/Tph	21.7926	0	0	18.4355	25.7779
T cells	TA-2: CD4+ PD-1+ TFH/TPH	T-4: CD4+ naive	0.669741	0.0464187	0.0592579	0.438853	0.990011
T cells	TA-2: CD4+ PD-1+ TFH/TPH	T-5: CD4+ GZMK+ memory	0.0887218	2.73448e-27	1.42669e-26	0.0402295	0.170532
T cells	TA-2: CD4+ PD-1+ TFH/TPH	T-6: CD4+ memory	0.374407	8.98149e-06	1.65812e-05	0.21713	0.608179
T cells	TA-2: CD4+ PD-1+ TFH/TPH	T-7: CD4+ Tph	10.1839	1.31258e-74	1.43191e-73	7.85547	13.2609
T cells	TA-2: CD4+ PD-1+ TFH/TPH	T-8: CD4+ CD25-high Treg	0.635092	0.00323196	0.00484794	0.455311	0.868735
T cells	TA-2: CD4+ PD-1+ TFH/TPH	T-9: CD4+ CD25-low Treg	1.08697	0.5466	0.58046	0.79989	1.45701
T cells	TA-3: CD4+ IKZF2+ Treg	T-0: CD4+ IL7R+ memory	0.525199	1.66806e-09	3.77674e-09	0.415263	0.657895
T cells	TA-3: CD4+ IKZF2+ Treg	T-1: CD4+ CD161+ memory	0.466253	2.6816e-08	5.64548e-08	0.340813	0.626042
T cells	TA-3: CD4+ IKZF2+ Treg	T-10: CD4+ OX40+NR3C1+	2.00186	2.40336e-05	4.36975e-05	1.44517	2.73954
T cells	TA-3: CD4+ IKZF2+ Treg	T-11: CD4+ CD146+ memory	1.47129	0.0200835	0.0264837	1.0566	2.01798
T cells	TA-3: CD4+ IKZF2+ Treg	T-12: CD4+ GNLY+	0.332679	0.0198145	0.0264194	0.0879823	0.894107
T cells	TA-3: CD4+ IKZF2+ Treg	T-13: CD8+ GZMK/B+ memory	0.137443	4.66879e-28	2.54661e-27	0.0792478	0.222901
T cells	TA-3: CD4+ IKZF2+ Treg	T-14: CD8+ GZMK+ memory	0.0542971	1.13468e-28	6.48391e-28	0.0175155	0.127968
T cells	TA-3: CD4+ IKZF2+ Treg	T-15: CD8+ GZMB+/TEMRA	0.255079	9.72671e-05	0.00016916	0.091744	0.572041
T cells	TA-3: CD4+ IKZF2+ Treg	T-16: CD8+ CD45ROlow/naive	0.229666	6.31884e-07	1.24305e-06	0.0974954	0.463326
T cells	TA-3: CD4+ IKZF2+ Treg	T-17: CD8+ activated/NK-like	0.227089	0.164116	0.198929	0.0055293	1.38996
T cells	TA-3: CD4+ IKZF2+ Treg	T-18: Proliferating	0.653427	0.189389	0.222811	0.326055	1.19547
T cells	TA-3: CD4+ IKZF2+ Treg	T-19: MT-high (low quality)	1.02227	0.916647	0.916647	0.654819	1.54417
T cells	TA-3: CD4+ IKZF2+ Treg	T-2: CD4+ IL7R+CCR5+ memory	0.303947	1.16983e-12	3.19046e-12	0.198893	0.447414
T cells	TA-3: CD4+ IKZF2+ Treg	T-20: CD38+	0.374355	0.00103746	0.00161682	0.175395	0.710565
T cells	TA-3: CD4+ IKZF2+ Treg	T-21: Innate-like	0.267081	4.08355e-06	7.65665e-06	0.119913	0.51992
T cells	TA-3: CD4+ IKZF2+ Treg	T-22: Vdelta1	0.173808	4.60418e-08	9.36444e-08	0.0628383	0.38662
T cells	TA-3: CD4+ IKZF2+ Treg	T-23: Vdelta2	1.18481	0.454046	0.490861	0.70948	1.89776
T cells	TA-3: CD4+ IKZF2+ Treg	T-3: CD4+ Tfh/Tph	1.28885	0.00722096	0.0106977	1.06666	1.55069
T cells	TA-3: CD4+ IKZF2+ Treg	T-4: CD4+ naive	2.47818	3.7058e-09	8.08538e-09	1.83768	3.31415
T cells	TA-3: CD4+ IKZF2+ Treg	T-5: CD4+ GZMK+ memory	0.207311	1.57745e-15	4.98143e-15	0.119216	0.337411
T cells	TA-3: CD4+ IKZF2+ Treg	T-6: CD4+ memory	1.10239	0.581986	0.612617	0.757169	1.56931
T cells	TA-3: CD4+ IKZF2+ Treg	T-7: CD4+ Tph	0.777351	0.200943	0.231857	0.523565	1.12252
T cells	TA-3: CD4+ IKZF2+ Treg	T-8: CD4+ CD25-high Treg	15.8547	1.12379e-137	3.37136e-136	12.6061	20.0145
T cells	TA-3: CD4+ IKZF2+ Treg	T-9: CD4+ CD25-low Treg	12.9094	1.10722e-98	1.8981e-97	10.0889	16.5887
T cells	TA-4: CD8A+ PRF1+ cytotoxic	T-0: CD4+ IL7R+ memory	0.250463	1.09672e-11	2.74179e-11	0.143939	0.407916
T cells	TA-4: CD8A+ PRF1+ cytotoxic	T-1: CD4+ CD161+ memory	1.71896	0.000514989	0.000846557	1.26587	2.30038
T cells	TA-4: CD8A+ PRF1+ cytotoxic	T-10: CD4+ OX40+NR3C1+	0.145502	0.00034792	0.000579867	0.0174803	0.535021
T cells	TA-4: CD8A+ PRF1+ cytotoxic	T-11: CD4+ CD146+ memory	1.65999	0.0280663	0.0362146	1.02066	2.58501
T cells	TA-4: CD8A+ PRF1+ cytotoxic	T-12: CD4+ GNLY+	8.08701	4.35525e-12	1.11198e-11	4.65617	13.6732
T cells	TA-4: CD8A+ PRF1+ cytotoxic	T-13: CD8+ GZMK/B+ memory	0.708081	0.0966515	0.118349	0.461025	1.04858
T cells	TA-4: CD8A+ PRF1+ cytotoxic	T-14: CD8+ GZMK+ memory	0.871785	0.616553	0.643359	0.551993	1.32131
T cells	TA-4: CD8A+ PRF1+ cytotoxic	T-15: CD8+ GZMB+/TEMRA	8.7245	5.70157e-23	2.13809e-22	5.88778	12.7678
T cells	TA-4: CD8A+ PRF1+ cytotoxic	T-16: CD8+ CD45ROlow/naive	1.63735	0.0629626	0.0795317	0.940254	2.69175
T cells	TA-4: CD8A+ PRF1+ cytotoxic	T-17: CD8+ activated/NK-like	2.15749	0.183739	0.218303	0.413179	7.18048
T cells	TA-4: CD8A+ PRF1+ cytotoxic	T-18: Proliferating	1.05958	0.839466	0.86023	0.41373	2.27641
T cells	TA-4: CD8A+ PRF1+ cytotoxic	T-19: MT-high (low quality)	0.4546	0.0774116	0.0957669	0.145073	1.08888
T cells	TA-4: CD8A+ PRF1+ cytotoxic	T-2: CD4+ IL7R+CCR5+ memory	1.03472	0.845893	0.86023	0.686513	1.51058
T cells	TA-4: CD8A+ PRF1+ cytotoxic	T-20: CD38+	1.34552	0.302109	0.329574	0.674581	2.44573
T cells	TA-4: CD8A+ PRF1+ cytotoxic	T-21: Innate-like	18.1899	1.38097e-64	1.27474e-63	13.3293	24.7861
T cells	TA-4: CD8A+ PRF1+ cytotoxic	T-22: Vdelta1	1.89065	0.0121851	0.0174072	1.11628	3.04504
T cells	TA-4: CD8A+ PRF1+ cytotoxic	T-23: Vdelta2	2.05622	0.0187961	0.0253431	1.08067	3.63075
T cells	TA-4: CD8A+ PRF1+ cytotoxic	T-3: CD4+ Tfh/Tph	0.0660117	4.81384e-19	1.60461e-18	0.0178505	0.170839
T cells	TA-4: CD8A+ PRF1+ cytotoxic	T-4: CD4+ naive	0.635161	0.20532	0.232437	0.284872	1.23819
T cells	TA-4: CD8A+ PRF1+ cytotoxic	T-5: CD4+ GZMK+ memory	0.426699	0.00179133	0.002721	0.217119	0.76061
T cells	TA-4: CD8A+ PRF1+ cytotoxic	T-6: CD4+ memory	0.342165	0.0103814	0.0150092	0.109538	0.815962
T cells	TA-4: CD8A+ PRF1+ cytotoxic	T-7: CD4+ Tph	0.231417	0.00054742	0.000875872	0.0623117	0.603477
T cells	TA-4: CD8A+ PRF1+ cytotoxic	T-8: CD4+ CD25-high Treg	0.0807859	3.59746e-08	7.44302e-08	0.00971358	0.295551
T cells	TA-4: CD8A+ PRF1+ cytotoxic	T-9: CD4+ CD25-low Treg	0.100785	2.75403e-06	5.24578e-06	0.0120921	0.369314
Stromal	SA-0: CXCL12+ HLA-DRhi sublining	F-0: PRG4+ CLIC5+ lining	0.101324	0	0	0.0913341	0.112374
Stromal	SA-0: CXCL12+ HLA-DRhi sublining	F-1: PRG4+ lining	0.15915	7.9576e-20	1.51573e-19	0.0928199	0.258712
Stromal	SA-0: CXCL12+ HLA-DRhi sublining	F-2: CD34+ sublining	0.197781	3.75489e-56	1.15535e-55	0.154879	0.250179
Stromal	SA-0: CXCL12+ HLA-DRhi sublining	F-3: POSTN+ sublining	16.6586	4.29544e-131	2.14772e-130	12.1078	23.474
Stromal	SA-0: CXCL12+ HLA-DRhi sublining	F-4: DKK3+ sublining	0.307914	1.29333e-10	1.98973e-10	0.201252	0.459079
Stromal	SA-0: CXCL12+ HLA-DRhi sublining	F-5: CD74hi HLAhi sublining	13.1733	1.28867e-52	3.43644e-52	8.38663	21.745
Stromal	SA-0: CXCL12+ HLA-DRhi sublining	F-6: CXCL12+ SFRP1+ sublining	25.4808	0	0	21.5668	30.2479
Stromal	SA-0: CXCL12+ HLA-DRhi sublining	F-7: NOTCH3+ sublining	2.65168	9.96471e-19	1.81177e-18	2.10916	3.34936
Stromal	SA-0: CXCL12+ HLA-DRhi sublining	F-8: RSPO3+ intermediate	4.17285	2.08218e-09	2.87197e-09	2.46863	7.37635
Stromal	SA-0: CXCL12+ HLA-DRhi sublining	Mu-0: Mural	0.0900102	2.93753e-49	7.34381e-49	0.0553948	0.139491
Stromal	SA-1: PRG4+ lining	F-0: PRG4+ CLIC5+ lining	56.0663	0	0	48.407	64.9812
Stromal	SA-1: PRG4+ lining	F-1: PRG4+ lining	7.83493	1.4871e-29	3.30466e-29	5.10202	12.4701
Stromal	SA-1: PRG4+ lining	F-2: CD34+ sublining	0.0192625	3.81836e-115	1.52735e-114	0.00827177	0.0382929
Stromal	SA-1: PRG4+ lining	F-3: POSTN+ sublining	0.00722383	9.7213e-123	4.32058e-122	0.00148012	0.0213077
Stromal	SA-1: PRG4+ lining	F-4: DKK3+ sublining	1.20651	0.278865	0.278865	0.861185	1.6849
Stromal	SA-1: PRG4+ lining	F-5: CD74hi HLAhi sublining	0.116051	3.67287e-31	8.64206e-31	0.0674027	0.188154
Stromal	SA-1: PRG4+ lining	F-6: CXCL12+ SFRP1+ sublining	0.0100383	0	0	0.0063088	0.0151123
Stromal	SA-1: PRG4+ lining	F-7: NOTCH3+ sublining	0.00384405	1.75736e-81	6.39041e-81	0.000103608	0.0215376
Stromal	SA-1: PRG4+ lining	F-8: RSPO3+ intermediate	0.429496	0.000755837	0.000944796	0.24297	0.726022
Stromal	SA-1: PRG4+ lining	Mu-0: Mural	0.0344048	5.23021e-55	1.49435e-54	0.013665	0.0719436
Stromal	SA-2: CD34+ MFAP5+ sublining	F-0: PRG4+ CLIC5+ lining	0.103518	6.3444e-141	3.62537e-140	0.0817358	0.129728
Stromal	SA-2: CD34+ MFAP5+ sublining	F-1: PRG4+ lining	0.326582	0.00252906	0.00289035	0.117638	0.730635
Stromal	SA-2: CD34+ MFAP5+ sublining	F-2: CD34+ sublining	84.6007	0	0	66.1712	108.763
Stromal	SA-2: CD34+ MFAP5+ sublining	F-3: POSTN+ sublining	0.591652	0.00140085	0.001698	0.410838	0.830239
Stromal	SA-2: CD34+ MFAP5+ sublining	F-4: DKK3+ sublining	4.62672	1.30514e-15	2.26981e-15	3.22637	6.5721
Stromal	SA-2: CD34+ MFAP5+ sublining	F-5: CD74hi HLAhi sublining	0.0673681	6.0448e-10	8.95526e-10	0.00808612	0.246821
Stromal	SA-2: CD34+ MFAP5+ sublining	F-6: CXCL12+ SFRP1+ sublining	0.522234	9.41451e-13	1.50632e-12	0.429555	0.631337
Stromal	SA-2: CD34+ MFAP5+ sublining	F-7: NOTCH3+ sublining	3.78327	7.98958e-24	1.59792e-23	2.95608	4.81732
Stromal	SA-2: CD34+ MFAP5+ sublining	F-8: RSPO3+ intermediate	0	0.000123205	0.000158974	0	0.366179
Stromal	SA-2: CD34+ MFAP5+ sublining	Mu-0: Mural	0.0271874	8.87079e-14	1.47847e-13	0.000689159	0.152988
Stromal	SA-3: MCAM+ mural	F-0: PRG4+ CLIC5+ lining	0.0642995	4.79638e-58	1.59879e-57	0.0368755	0.10506
Stromal	SA-3: MCAM+ mural	F-1: PRG4+ lining	0.1699	0.0466742	0.0504586	0.00426347	0.968029
Stromal	SA-3: MCAM+ mural	F-2: CD34+ sublining	0	1.02943e-09	1.47061e-09	0	0.165197
Stromal	SA-3: MCAM+ mural	F-3: POSTN+ sublining	0.0452185	4.0476e-08	5.39681e-08	0.00114246	0.254826
Stromal	SA-3: MCAM+ mural	F-4: DKK3+ sublining	0	0.00686198	0.00762442	0	0.648969
Stromal	SA-3: MCAM+ mural	F-5: CD74hi HLAhi sublining	0.108795	0.00239389	0.00281634	0.00273793	0.616764
Stromal	SA-3: MCAM+ mural	F-6: CXCL12+ SFRP1+ sublining	0.0794541	4.93952e-27	1.0399e-26	0.0338928	0.159001
Stromal	SA-3: MCAM+ mural	F-7: NOTCH3+ sublining	0.592701	0.192187	0.197115	0.251471	1.19652
Stromal	SA-3: MCAM+ mural	F-8: RSPO3+ intermediate	0	0.0765614	0.0805909	0	1.18941
Stromal	SA-3: MCAM+ mural	Mu-0: Mural	1907.65	0	0	1204.71	4075.4
Myeloid	MA-0: F13A1+ MARCKS+ TRM	M-0: MERTK+ LYVE1+	1.11076	0.271792	0.301991	0.918856	1.33851
Myeloid	MA-0: F13A1+ MARCKS+ TRM	M-1: MERTK+ LYVE1-	4.74703	2.13451e-105	2.98831e-104	4.11963	5.4719
Myeloid	MA-0: F13A1+ MARCKS+ TRM	M-10: DC2	0.387911	1.16939e-25	4.54763e-25	0.317689	0.47089
Myeloid	MA-0: F13A1+ MARCKS+ TRM	M-11: CD16+ DC4	0.0855896	0.000711213	0.00108228	0.00210959	0.51022
Myeloid	MA-0: F13A1+ MARCKS+ TRM	M-12: DC1	0.356699	0.00286174	0.00400644	0.147588	0.746577
Myeloid	MA-0: F13A1+ MARCKS+ TRM	M-14: LAMP3+	1.28597	0.440779	0.474685	0.68129	2.3292
Myeloid	MA-0: F13A1+ MARCKS+ TRM	M-2: MERTK+ S100A8+	0.148891	2.81896e-13	6.57758e-13	0.0667956	0.290236
Myeloid	MA-0: F13A1+ MARCKS+ TRM	M-3: MERTK+ HBEGF+	0.103885	7.13111e-17	1.99671e-16	0.0411399	0.218893
Myeloid	MA-0: F13A1+ MARCKS+ TRM	M-4: SPP1+	0.23557	1.3287e-29	5.81306e-29	0.171033	0.318062
Myeloid	MA-0: F13A1+ MARCKS+ TRM	M-5: C1QA+	2.01937	2.43357e-07	4.25875e-07	1.54217	2.63465
Myeloid	MA-0: F13A1+ MARCKS+ TRM	M-6: STAT1+ CXCL10+	2.5418	0.000839413	0.00122414	1.42803	4.48815
Myeloid	MA-0: F13A1+ MARCKS+ TRM	M-7: IL1B+ FCN1+ HBEGF+	0.247853	5.32842e-42	2.86915e-41	0.193671	0.313808
Myeloid	MA-0: F13A1+ MARCKS+ TRM	M-8: PLCG2+	3.41119	7.00002e-25	2.57896e-24	2.69541	4.31869
Myeloid	MA-0: F13A1+ MARCKS+ TRM	M-9: DC3	7.60798	6.22372e-18	1.81525e-17	4.58534	13.0088
Myeloid	MA-1: FCN1+ SAMSN1+ infiltrating monocytes	M-0: MERTK+ LYVE1+	0.0158014	1.7707e-79	1.54936e-78	0.00430968	0.0407662
Myeloid	MA-1: FCN1+ SAMSN1+ infiltrating monocytes	M-1: MERTK+ LYVE1-	0.202225	1.13839e-58	7.24432e-58	0.158455	0.255327
Myeloid	MA-1: FCN1+ SAMSN1+ infiltrating monocytes	M-10: DC2	0.400307	4.75858e-24	1.6655e-23	0.328006	0.485749
Myeloid	MA-1: FCN1+ SAMSN1+ infiltrating monocytes	M-11: CD16+ DC4	110.067	8.71929e-21	2.77432e-20	18.5105	4371.29
Myeloid	MA-1: FCN1+ SAMSN1+ infiltrating monocytes	M-12: DC1	0.040882	3.26028e-08	6.00579e-08	0.00102476	0.235437
Myeloid	MA-1: FCN1+ SAMSN1+ infiltrating monocytes	M-14: LAMP3+	0.110586	3.34709e-05	5.44875e-05	0.0130617	0.419904
Myeloid	MA-1: FCN1+ SAMSN1+ infiltrating monocytes	M-2: MERTK+ S100A8+	0.0159868	9.52746e-22	3.17582e-21	0.000407718	0.0905081
Myeloid	MA-1: FCN1+ SAMSN1+ infiltrating monocytes	M-3: MERTK+ HBEGF+	0.36588	1.0403e-06	1.77612e-06	0.222738	0.57417
Myeloid	MA-1: FCN1+ SAMSN1+ infiltrating monocytes	M-4: SPP1+	1.29674	0.00721111	0.00970726	1.07024	1.56661
Myeloid	MA-1: FCN1+ SAMSN1+ infiltrating monocytes	M-5: C1QA+	1.24671	0.136016	0.164157	0.930079	1.65694
Myeloid	MA-1: FCN1+ SAMSN1+ infiltrating monocytes	M-6: STAT1+ CXCL10+	0.767157	0.529348	0.55305	0.356309	1.51479
Myeloid	MA-1: FCN1+ SAMSN1+ infiltrating monocytes	M-7: IL1B+ FCN1+ HBEGF+	22.5455	0	0	18.8752	27.0328
Myeloid	MA-1: FCN1+ SAMSN1+ infiltrating monocytes	M-8: PLCG2+	1.27003	0.0698243	0.0872804	0.977517	1.63948
Myeloid	MA-1: FCN1+ SAMSN1+ infiltrating monocytes	M-9: DC3	0.391539	0.00527206	0.00723616	0.171455	0.789403
Myeloid	MA-2: LYVE1+ TIMD4+ TRM	M-0: MERTK+ LYVE1+	18.0486	4.46383e-224	1.04156e-222	14.9184	21.8939
Myeloid	MA-2: LYVE1+ TIMD4+ TRM	M-1: MERTK+ LYVE1-	1.13446	0.140634	0.166854	0.956282	1.34241
Myeloid	MA-2: LYVE1+ TIMD4+ TRM	M-10: DC2	0.00333399	2.85003e-100	3.32504e-99	9.11394e-05	0.0186419
Myeloid	MA-2: LYVE1+ TIMD4+ TRM	M-11: CD16+ DC4	0	0.00157444	0.00224921	0	0.482651
Myeloid	MA-2: LYVE1+ TIMD4+ TRM	M-12: DC1	0.770678	0.546105	0.562167	0.365128	1.47987
Myeloid	MA-2: LYVE1+ TIMD4+ TRM	M-14: LAMP3+	0	1.613e-05	2.68833e-05	0	0.297702
Myeloid	MA-2: LYVE1+ TIMD4+ TRM	M-2: MERTK+ S100A8+	17.6249	1.33955e-71	1.04187e-70	12.3137	25.6953
Myeloid	MA-2: LYVE1+ TIMD4+ TRM	M-3: MERTK+ HBEGF+	2.84934	4.14444e-11	8.05863e-11	2.09613	3.85326
Myeloid	MA-2: LYVE1+ TIMD4+ TRM	M-4: SPP1+	0.318633	3.69161e-16	9.93895e-16	0.227173	0.437303
Myeloid	MA-2: LYVE1+ TIMD4+ TRM	M-5: C1QA+	0.908521	0.618721	0.627688	0.634064	1.27631
Myeloid	MA-2: LYVE1+ TIMD4+ TRM	M-6: STAT1+ CXCL10+	0.350298	0.0340717	0.043364	0.0917078	0.956328
Myeloid	MA-2: LYVE1+ TIMD4+ TRM	M-7: IL1B+ FCN1+ HBEGF+	0.0153879	9.34304e-83	9.34304e-82	0.00419259	0.0397045
Myeloid	MA-2: LYVE1+ TIMD4+ TRM	M-8: PLCG2+	0.241511	7.30941e-12	1.59893e-11	0.138171	0.395597
Myeloid	MA-2: LYVE1+ TIMD4+ TRM	M-9: DC3	0	1.76917e-07	3.17543e-07	0	0.211849
Myeloid	MA-3: CD1C+ AFF3+ DC	M-0: MERTK+ LYVE1+	0.00502685	1.08706e-68	7.60943e-68	0.000133239	0.028141
Myeloid	MA-3: CD1C+ AFF3+ DC	M-1: MERTK+ LYVE1-	0.480585	2.2903e-15	5.72576e-15	0.393414	0.583767
Myeloid	MA-3: CD1C+ AFF3+ DC	M-10: DC2	28.8787	0	0	24.2582	34.4409
Myeloid	MA-3: CD1C+ AFF3+ DC	M-11: CD16+ DC4	0	0.000530044	0.000824513	0	0.418397
Myeloid	MA-3: CD1C+ AFF3+ DC	M-12: DC1	4.83906	4.70165e-11	8.89501e-11	2.98066	7.90189
Myeloid	MA-3: CD1C+ AFF3+ DC	M-14: LAMP3+	6.36643	1.40463e-11	2.89189e-11	3.61496	11.4403
Myeloid	MA-3: CD1C+ AFF3+ DC	M-2: MERTK+ S100A8+	0.0830394	1.19757e-13	2.89068e-13	0.0223377	0.217029
Myeloid	MA-3: CD1C+ AFF3+ DC	M-3: MERTK+ HBEGF+	0.155019	1.3683e-11	2.89189e-11	0.0657984	0.312876
Myeloid	MA-3: CD1C+ AFF3+ DC	M-4: SPP1+	0.192429	8.24757e-29	3.39606e-28	0.129607	0.276752
Myeloid	MA-3: CD1C+ AFF3+ DC	M-5: C1QA+	0.200559	2.65368e-12	5.99218e-12	0.10484	0.351225
Myeloid	MA-3: CD1C+ AFF3+ DC	M-6: STAT1+ CXCL10+	1.08957	0.738975	0.738975	0.52122	2.11183
Myeloid	MA-3: CD1C+ AFF3+ DC	M-7: IL1B+ FCN1+ HBEGF+	0.27398	1.92858e-31	9.00006e-31	0.209986	0.352892
Myeloid	MA-3: CD1C+ AFF3+ DC	M-8: PLCG2+	0.289989	3.87994e-11	7.75987e-11	0.180045	0.446286
Myeloid	MA-3: CD1C+ AFF3+ DC	M-9: DC3	0.765761	0.481606	0.510794	0.38607	1.40745
Myeloid	MA-4: SPP1+ FABP5+ intermediate	M-0: MERTK+ LYVE1+	0.193725	1.02633e-18	3.12362e-18	0.115037	0.307815
Myeloid	MA-4: SPP1+ FABP5+ intermediate	M-1: MERTK+ LYVE1-	0.675702	0.000453516	0.000721503	0.534869	0.846861
Myeloid	MA-4: SPP1+ FABP5+ intermediate	M-10: DC2	0.0745606	9.87372e-46	5.75967e-45	0.0393061	0.129104
Myeloid	MA-4: SPP1+ FABP5+ intermediate	M-11: CD16+ DC4	0	0.0178526	0.0231423	0	0.789184
Myeloid	MA-4: SPP1+ FABP5+ intermediate	M-12: DC1	1.69996	0.103595	0.127222	0.873004	3.09585
Myeloid	MA-4: SPP1+ FABP5+ intermediate	M-14: LAMP3+	0.405445	0.149251	0.174126	0.080856	1.25525
Myeloid	MA-4: SPP1+ FABP5+ intermediate	M-2: MERTK+ S100A8+	1.32319	0.204074	0.232388	0.844704	2.00664
Myeloid	MA-4: SPP1+ FABP5+ intermediate	M-3: MERTK+ HBEGF+	6.50771	1.35326e-31	6.76631e-31	4.80661	8.78606
Myeloid	MA-4: SPP1+ FABP5+ intermediate	M-4: SPP1+	13.0205	3.62416e-146	6.34228e-145	10.7131	15.8354
Myeloid	MA-4: SPP1+ FABP5+ intermediate	M-5: C1QA+	0.827275	0.429621	0.469898	0.524674	1.25609
Myeloid	MA-4: SPP1+ FABP5+ intermediate	M-6: STAT1+ CXCL10+	0.421209	0.20583	0.232388	0.0839034	1.30668
Myeloid	MA-4: SPP1+ FABP5+ intermediate	M-7: IL1B+ FCN1+ HBEGF+	0.332519	1.66783e-15	4.324e-15	0.23883	0.453386
Myeloid	MA-4: SPP1+ FABP5+ intermediate	M-8: PLCG2+	0.584874	0.00990086	0.0130766	0.365791	0.896075
Myeloid	MA-4: SPP1+ FABP5+ intermediate	M-9: DC3	0.0928375	0.000740677	0.00110314	0.00232111	0.534641
B/plasma	BA-0: CREB3L2+ plasma	B-0: CD24+CD27+CD11b+ switched memory	0.15995	2.63962e-24	9.05013e-24	0.0977885	0.24941
B/plasma	BA-0: CREB3L2+ plasma	B-1: CD24hiCD27+IgM+ unswitched memory	0.141664	4.26328e-15	9.30171e-15	0.0664449	0.268502
B/plasma	BA-0: CREB3L2+ plasma	B-2: IgM+IgD+TCL1A+ naive	0.0817268	9.30209e-32	4.0591e-31	0.0400828	0.149675
B/plasma	BA-0: CREB3L2+ plasma	B-3: IgM+IgD+CD1c+ MZ-like	0.0734005	3.87729e-15	8.86237e-15	0.0196563	0.192959
B/plasma	BA-0: CREB3L2+ plasma	B-5: CD11c+LAMP1+ ABC	0.0332495	2.67347e-10	4.93563e-10	0.000835632	0.190794
B/plasma	BA-0: CREB3L2+ plasma	B-6: IgM+ plasma	2.47217	1.44465e-08	2.31145e-08	1.80017	3.38177
B/plasma	BA-0: CREB3L2+ plasma	B-7: HLA-DR+IgG+ plasmablast	3.70718	4.8507e-16	1.29352e-15	2.6918	5.10445
B/plasma	BA-0: CREB3L2+ plasma	B-8: IgG1+IgG3+ plasma	6.87378	4.86261e-70	2.33405e-68	5.50254	8.60177
B/plasma	BA-1: CD27+ plasma	B-0: CD24+CD27+CD11b+ switched memory	0.0912905	5.08797e-30	1.87863e-29	0.0463209	0.163324
B/plasma	BA-1: CD27+ plasma	B-1: CD24hiCD27+IgM+ unswitched memory	0.0145816	3.27693e-23	1.04862e-22	0.000371968	0.0826745
B/plasma	BA-1: CD27+ plasma	B-2: IgM+IgD+TCL1A+ naive	0.0156025	6.21937e-40	3.317e-39	0.00187822	0.0571688
B/plasma	BA-1: CD27+ plasma	B-3: IgM+IgD+CD1c+ MZ-like	0.0806596	1.02676e-13	2.14281e-13	0.0216121	0.212128
B/plasma	BA-1: CD27+ plasma	B-5: CD11c+LAMP1+ ABC	0	6.37745e-11	1.22447e-10	0	0.13604
B/plasma	BA-1: CD27+ plasma	B-6: IgM+ plasma	6.13094	2.80525e-31	1.1221e-30	4.48286	8.40962
B/plasma	BA-1: CD27+ plasma	B-7: HLA-DR+IgG+ plasmablast	2.4298	1.44487e-07	2.23721e-07	1.74153	3.37166
B/plasma	BA-1: CD27+ plasma	B-8: IgG1+IgG3+ plasma	6.56772	1.83115e-64	4.39476e-63	5.23906	8.24993
B/plasma	BA-2: TOX+ PDE4D+ switched memory B	B-0: CD24+CD27+CD11b+ switched memory	6.42231	1.90043e-51	1.82441e-50	5.02248	8.22273
B/plasma	BA-2: TOX+ PDE4D+ switched memory B	B-1: CD24hiCD27+IgM+ unswitched memory	1.51861	0.0120606	0.0144727	1.08098	2.11015
B/plasma	BA-2: TOX+ PDE4D+ switched memory B	B-2: IgM+IgD+TCL1A+ naive	1.74622	3.88853e-05	5.65605e-05	1.33631	2.27133
B/plasma	BA-2: TOX+ PDE4D+ switched memory B	B-3: IgM+IgD+CD1c+ MZ-like	0.536616	0.00849228	0.010452	0.314733	0.871149
B/plasma	BA-2: TOX+ PDE4D+ switched memory B	B-5: CD11c+LAMP1+ ABC	2.15743	0.000881375	0.00117517	1.34846	3.39219
B/plasma	BA-2: TOX+ PDE4D+ switched memory B	B-6: IgM+ plasma	0.0587492	3.06771e-15	7.36251e-15	0.0119585	0.175702
B/plasma	BA-2: TOX+ PDE4D+ switched memory B	B-7: HLA-DR+IgG+ plasmablast	0.275873	7.3217e-07	1.09826e-06	0.138443	0.500745
B/plasma	BA-2: TOX+ PDE4D+ switched memory B	B-8: IgG1+IgG3+ plasma	0.0209113	5.50585e-54	8.80935e-53	0.00563943	0.0543508
B/plasma	BA-3: FCER2+ IGHD+ naive B	B-0: CD24+CD27+CD11b+ switched memory	1.35857	0.0319807	0.0356994	1.02036	1.79596
B/plasma	BA-3: FCER2+ IGHD+ naive B	B-1: CD24hiCD27+IgM+ unswitched memory	1.17259	0.394991	0.403395	0.800961	1.68577
B/plasma	BA-3: FCER2+ IGHD+ naive B	B-2: IgM+IgD+TCL1A+ naive	7.0993	1.03988e-51	1.24786e-50	5.48734	9.19282
B/plasma	BA-3: FCER2+ IGHD+ naive B	B-3: IgM+IgD+CD1c+ MZ-like	2.90108	3.78252e-09	6.48433e-09	2.03393	4.10645
B/plasma	BA-3: FCER2+ IGHD+ naive B	B-5: CD11c+LAMP1+ ABC	0.205316	0.000230937	0.000326029	0.0544401	0.548659
B/plasma	BA-3: FCER2+ IGHD+ naive B	B-6: IgM+ plasma	0.0227542	2.082e-15	5.25978e-15	0.000576014	0.129201
B/plasma	BA-3: FCER2+ IGHD+ naive B	B-7: HLA-DR+IgG+ plasmablast	0.127871	8.20833e-10	1.45926e-09	0.0407308	0.30726
B/plasma	BA-3: FCER2+ IGHD+ naive B	B-8: IgG1+IgG3+ plasma	0.0249499	8.71169e-46	5.97373e-45	0.00673506	0.0649012
B/plasma	BA-4: CD24+ MAST4+ unswitched memory B	B-0: CD24+CD27+CD11b+ switched memory	0.994988	1	1	0.718478	1.36102
B/plasma	BA-4: CD24+ MAST4+ unswitched memory B	B-1: CD24hiCD27+IgM+ unswitched memory	7.91398	2.62656e-39	1.26075e-38	5.81352	10.7846
B/plasma	BA-4: CD24+ MAST4+ unswitched memory B	B-2: IgM+IgD+TCL1A+ naive	1.56667	0.00292467	0.00379417	1.15875	2.1014
B/plasma	BA-4: CD24+ MAST4+ unswitched memory B	B-3: IgM+IgD+CD1c+ MZ-like	4.73899	4.47638e-18	1.26392e-17	3.34744	6.68356
B/plasma	BA-4: CD24+ MAST4+ unswitched memory B	B-5: CD11c+LAMP1+ ABC	0.308781	0.00478938	0.00604974	0.0971981	0.755434
B/plasma	BA-4: CD24+ MAST4+ unswitched memory B	B-6: IgM+ plasma	0.0269984	6.42735e-13	1.28547e-12	0.000682202	0.153452
B/plasma	BA-4: CD24+ MAST4+ unswitched memory B	B-7: HLA-DR+IgG+ plasmablast	0.120424	9.91661e-09	1.64137e-08	0.0322291	0.317239
B/plasma	BA-4: CD24+ MAST4+ unswitched memory B	B-8: IgG1+IgG3+ plasma	0.0147734	1.45462e-41	8.7277e-41	0.00177823	0.0541439
B/plasma	BA-5: ITGAX+ ABC	B-0: CD24+CD27+CD11b+ switched memory	1.64078	0.0166508	0.0194936	1.07184	2.46466
B/plasma	BA-5: ITGAX+ ABC	B-1: CD24hiCD27+IgM+ unswitched memory	0.386768	0.0188211	0.0215098	0.13778	0.879232
B/plasma	BA-5: ITGAX+ ABC	B-2: IgM+IgD+TCL1A+ naive	0.665359	0.130505	0.136179	0.370655	1.12684
B/plasma	BA-5: ITGAX+ ABC	B-3: IgM+IgD+CD1c+ MZ-like	1.73235	0.0484477	0.0516776	0.952317	2.98239
B/plasma	BA-5: ITGAX+ ABC	B-5: CD11c+LAMP1+ ABC	32.8266	2.52206e-46	2.01765e-45	20.3417	53.4588
B/plasma	BA-5: ITGAX+ ABC	B-6: IgM+ plasma	0.140786	0.000315866	0.000433188	0.0167439	0.525761
B/plasma	BA-5: ITGAX+ ABC	B-7: HLA-DR+IgG+ plasmablast	0.397297	0.0377987	0.041235	0.125302	0.968958
B/plasma	BA-5: ITGAX+ ABC	B-8: IgG1+IgG3+ plasma	0	5.51022e-19	1.65306e-18	0	0.0721892
Endothelial	EA-0: SELP+ venular	E-0: SPARC+ capillary	0.308271	6.77731e-24	2.71092e-23	0.242619	0.390949
Endothelial	EA-0: SELP+ venular	E-1: LIFR+ venular	9.62561	7.39195e-51	4.92797e-50	6.6771	14.2097
Endothelial	EA-0: SELP+ venular	E-2: ICAM1+ venular	2.89693	6.53211e-07	1.18766e-06	1.8234	4.77354
Endothelial	EA-0: SELP+ venular	E-3: NOTCH4+ arteriolar	0.366671	1.55943e-11	3.4654e-11	0.270848	0.495453
Endothelial	EA-0: SELP+ venular	E-4: Lymphatic	0.277929	0.00158106	0.00233957	0.108279	0.665298
Endothelial	EA-1: RGCC+ capillary	E-0: SPARC+ capillary	10.4579	3.94569e-65	3.94569e-64	7.69392	14.348
Endothelial	EA-1: RGCC+ capillary	E-1: LIFR+ venular	0.120483	1.0078e-32	5.03902e-32	0.0746189	0.186713
Endothelial	EA-1: RGCC+ capillary	E-2: ICAM1+ venular	0.547823	0.0124836	0.0156045	0.324947	0.886954
Endothelial	EA-1: RGCC+ capillary	E-3: NOTCH4+ arteriolar	0.294619	4.40374e-09	8.80748e-09	0.177141	0.469029
Endothelial	EA-1: RGCC+ capillary	E-4: Lymphatic	0	0.0016377	0.00233957	0	0.472057
Endothelial	EA-2: SEMA3G+ arteriolar	E-0: SPARC+ capillary	0.0957428	1.3196e-15	3.77028e-15	0.0372272	0.207006
Endothelial	EA-2: SEMA3G+ arteriolar	E-1: LIFR+ venular	0.0554768	1.02955e-14	2.57389e-14	0.0112068	0.168293
Endothelial	EA-2: SEMA3G+ arteriolar	E-2: ICAM1+ venular	0	8.22691e-06	1.37115e-05	0	0.280133
Endothelial	EA-2: SEMA3G+ arteriolar	E-3: NOTCH4+ arteriolar	85.3581	9.52821e-73	1.90564e-71	42.9995	187.66
Endothelial	EA-2: SEMA3G+ arteriolar	E-4: Lymphatic	0	0.257724	0.303204	0	1.78796
Endothelial	EA-3: PROX1+ lymphatic	E-0: SPARC+ capillary	0.351624	0.00592735	0.00790313	0.139526	0.781649
Endothelial	EA-3: PROX1+ lymphatic	E-1: LIFR+ venular	0.66351	0.31395	0.330473	0.288157	1.39933
Endothelial	EA-3: PROX1+ lymphatic	E-2: ICAM1+ venular	0.42305	0.307034	0.330473	0.0490116	1.6624
Endothelial	EA-3: PROX1+ lymphatic	E-3: NOTCH4+ arteriolar	0.678306	0.528962	0.528962	0.205771	1.75726
Endothelial	EA-3: PROX1+ lymphatic	E-4: Lymphatic	97.2682	1.32854e-21	4.42846e-21	37.0251	271.958

## Sheet: Data S4
Supplementary Data 4. Markers for each chromatin class. The top 5 peaks ('T5P') from a logistic regression model relating class to binary peak distributions over all unimodal and multimodal cells (Methods), with at least log2FC>0.5 and a log-likelihood ratio test -log10(FDR)>5, ordered by FDR, are shown. The top 5 genes ('T5G') from a two-sided Wilcoxon test via presto relating class to normalize…
Cell Type	Class	Promoter Peak	Gene	peak		gene		T5P	T5G	MK
				log2FC	log10FDR	logFC	log10FDR
T cells	TA-0	chr11:122838407-122838607	CRTAM	2.09136	Inf	0.780046	Inf	X		X
T cells	TA-0	chr2:230877807-230878007	ITM2C	1.68359	303.659	0.0321519	2.44464	X
T cells	TA-0	chr2:86790870-86791070	CD8A	1.56745	244.961	0.628047	280.538	X		X
T cells	TA-0	chr17:35880348-35880548	CCL5	1.35212	230.748	1.94069	Inf	X	X	X
T cells	TA-0	chr12:122227507-122227707	DIABLO	1.21731	162.75	-0.00253094	0.0882876	X
T cells	TA-0	chr7:36724400-36724600	AOAH	0.852492	95.1363	1.26395	Inf		X
T cells	TA-0	chr14:24609770-24609970	GZMH	1.30893	87.9173	0.49457	203.199			X
T cells	TA-0	chr12:68159701-68159901	IFNG	0.733405	72.086	0.484996	119.992			X
T cells	TA-0	chr5:55022512-55022712	GZMK	1.06464	45.3039	1.17772	Inf		X	X
T cells	TA-0	chr17:36103644-36103844	CCL4	1.40895	39.948	1.63585	Inf		X
T cells	TA-0	chr12:8989442-8989642	KLRG1	1.04421	31.3513	0.276829	52.2118			X
T cells	TA-0	chr5:55102504-55102704	GZMA	0.341888	7.51531	0.910175	243.595			X
T cells	TA-0	NA	NKG7	NA	NA	1.08833	Inf		X
T cells	TA-4	chr10:70603489-70603689	PRF1	1.82951	119.016	0.30598	42.905	X		X
T cells	TA-4	chr2:235669409-235669609	AGAP1	2.40568	100.054	0.416286	54.1133	X
T cells	TA-4	chr9:81689741-81689941	TLE1	1.98186	94.0292	0.237564	84.4076	X		X
T cells	TA-4	chr4:15963229-15963429	FGFBP2	1.98674	83.5619	0.245138	123.201	X		X
T cells	TA-4	chr14:24634266-24634466	GZMB	1.307	77.0866	0.258425	28.3921	X		X
T cells	TA-4	chr7:70693914-70694114	AUTS2	1.04113	50.5987	0.530251	53.3094		X
T cells	TA-4	chr20:8132009-8132209	PLCB1	0.774527	30.3605	1.05449	119.114		X
T cells	TA-4	chr14:24609770-24609970	GZMH	0.843294	17.1168	0.33495	26.6039			X
T cells	TA-4	chr2:86790870-86791070	CD8A	0.64037	16.6973	0.256733	11.2077			X
T cells	TA-4	chr9:75890527-75890727	PCSK5	0.588342	8.91442	0.0949145	4.09791			X
T cells	TA-4	chr12:8989442-8989642	KLRG1	0.522584	3.07388	0.26881	13.3797			X
T cells	TA-4	chr8:66613381-66613581	MYBL1	0.0637238	0.401452	0.619794	54.7127		X
T cells	TA-4	chr5:55102504-55102704	GZMA	0.0206166	0.0422489	0.641154	33.3049			X
T cells	TA-4	NA	GNLY	NA	NA	0.734023	132.914		X	X
T cells	TA-4	NA	NKG7	NA	NA	0.844958	66.0077		X
T cells	TA-1	chr9:75890527-75890727	PCSK5	1.54947	165.365	0.138406	46.3094	X		X
T cells	TA-1	chr12:56338708-56338908	IL23A	1.00367	127.683	0.0402096	5.67945	X
T cells	TA-1	chr3:42502460-42502660	VIPR1	0.752912	104.005	0.0261289	7.6586	X
T cells	TA-1	chr19:19606050-19606250	PBX4	0.94763	102.336	0.224558	19.4977	X
T cells	TA-1	chr1:220690190-220690390	C1orf115	1.19135	92.3911	0.00107731	0.192994	X
T cells	TA-1	chr9:73151703-73151903	ANXA1	0.817912	50.3599	0.806631	148.747		X	X
T cells	TA-1	chr1:207321460-207321660	CD55	0.425242	38.0679	0.653922	123.379		X
T cells	TA-1	chr5:35856728-35856928	IL7R	0.518247	27.893	1.09177	290.492		X	X
T cells	TA-1	chr17:40565375-40565575	CCR7	0.422287	26.1132	0.17945	22.5579			X
T cells	TA-1	chr6:90296806-90297006	BACH2	0.356686	22.1989	0.76549	123.421		X
T cells	TA-1	chr10:60733393-60733593	ANK3	0.388151	15.0386	0.883263	141.585		X
T cells	TA-1	chr12:6789386-6789586	CD4	0.38355	9.6645	0.00481051	0			X
T cells	TA-2	chr5:55978070-55978270	IL6ST	1.82813	266.303	0.989513	204.345	X		X
T cells	TA-2	chr4:107824763-107824963	SGMS2	2.41725	255.188	0.166648	98.4674	X
T cells	TA-2	chr4:86594169-86594369	PTPN13	1.57228	222.385	1.46285	Inf	X	X	X
T cells	TA-2	chr6:135851541-135851741	PDE7B	2.0027	216.875	1.4417	Inf	X	X	X
T cells	TA-2	chr20:52972288-52972488	TSHZ2	1.87677	214.105	2.22823	Inf	X	X	X
T cells	TA-2	chr5:143434694-143434894	NR3C1	1.03867	80.6659	1.52994	Inf		X	X
T cells	TA-2	chr12:6789386-6789586	CD4	0.985772	57.6635	0.396235	113.688			X
T cells	TA-2	chr2:203867644-203867844	CTLA4	0.856353	53.8816	0.838636	296.148			X
T cells	TA-2	chr2:241859806-241860006	PDCD1	0.774841	51.6847	0.168893	48.2994			X
T cells	TA-2	NA	CXCL13	NA	NA	1.02359	Inf		X	X
T cells	TA-3	chr19:50329219-50329419	NR1H2	1.01686	83.1458	0.0242389	0.246754	X
T cells	TA-3	chr11:111540572-111540772	LAYN	2.04714	72.8442	0.100882	66.3318	X
T cells	TA-3	chr13:109786543-109786743	IRS2	0.856695	67.4674	0.24437	23.8869	X
T cells	TA-3	chr12:68933152-68933352	CPM	0.89308	65.8547	0.121261	8.76625	X
T cells	TA-3	chr12:113135767-113135967	RASAL1	1.14872	58.104	0.0141057	3.26452	X
T cells	TA-3	chr2:213151549-213151749	IKZF2	0.978091	42.7871	1.06114	217.503		X	X
T cells	TA-3	chr2:95025503-95025703	MAL	0.591882	10.269	0.100795	9.58631			X
T cells	TA-3	chr12:6789386-6789586	CD4	0.379444	4.30751	0.0884514	3.60238			X
T cells	TA-3	chr1:169711607-169711807	SELL	0.328783	2.26666	0.181213	22.888			X
T cells	TA-3	chr10:6062340-6062540	IL2RA	0.189087	1.51937	0.325424	53.7463			X
T cells	TA-3	chr17:40565375-40565575	CCR7	-0.138155	1.17853	0.108343	2.51266			X
T cells	TA-3	chr10:62268653-62268853	RTKN2	0.124741	0.839338	0.601953	131.763		X	X
T cells	TA-3	chr10:17644005-17644205	STAM	0.0386184	0.221066	0.730693	133.97		X
T cells	TA-3	NA	FOXP3	NA	NA	0.17118	105.791			X
T cells	TA-3	NA	AC093865.1	NA	NA	0.739166	184.783		X
T cells	TA-3	NA	AL136456.1	NA	NA	0.974129	134.396		X
Stromal	SA-1	chr11:70718034-70718234	SHANK2	1.95536	281.614	0.395321	Inf	X		X
Stromal	SA-1	chr17:74677727-74677927	RAB37	1.64018	183.896	0.00571104	5.16266	X
Stromal	SA-1	chr17:79919148-79919348	LINC01979	1.37278	167.693	-0.00237978	1.61032	X
Stromal	SA-1	chr5:134506244-134506444	LINC01843	1.57759	135.184	0.00324976	4.36435	X
Stromal	SA-1	chr7:73734783-73734983	ABHD11-AS1	1.14158	128.4	NA	NA	X
Stromal	SA-1	chr10:98030574-98030774	CRTAC1	0.441219	34.9653	2.28568	Inf		X	X
Stromal	SA-1	chr11:102843593-102843793	MMP3	1.01357	33.5882	1.83251	Inf			X
Stromal	SA-1	chr1:186296055-186296255	PRG4	0.628846	32.306	2.85249	Inf		X	X
Stromal	SA-1	chr6:46015744-46015944	CLIC5	0.76884	29.7493	1.49142	Inf			X
Stromal	SA-1	chr1:207321460-207321660	CD55	0.336599	21.7952	1.09462	Inf			X
Stromal	SA-1	chr2:215436215-215436415	FN1	-0.236419	8.89487	2.10266	Inf		X
Stromal	SA-1	chr10:122461408-122461608	HTRA1	0.223018	7.13455	2.02195	Inf		X
Stromal	SA-1	chr11:102800863-102801063	MMP1	-0.355925	4.8742	0.64385	218.595			X
Stromal	SA-1	chr13:101452548-101452748	ITGBL1	0.15261	1.73994	1.96901	Inf		X
Stromal	SA-1	chr1:100719582-100719782	VCAM1	0.0313003	0.108697	1.09067	Inf			X
Stromal	SA-2	chr12:8662796-8662996	MFAP5	1.34304	78.1662	1.95098	Inf	X	X	X
Stromal	SA-2	chr2:19711586-19711786	AC019055.1	1.00767	49.2487	0	0	X
Stromal	SA-2	chr7:30851998-30852198	AC004691.2	0.974706	46.5858	NA	NA	X
Stromal	SA-2	chr7:112422985-112423185	IFRD1	1.07431	40.9396	0.0844796	1.08637	X
Stromal	SA-2	chr11:126992091-126992291	KIRREL3	1.24592	37.352	0.248809	95.3637	X		X
Stromal	SA-2	chr3:13548954-13549154	FBLN2	0.562851	25.2939	1.30131	Inf		X	X
Stromal	SA-2	chr1:207911008-207911208	CD34	0.753153	22.6297	0.506847	194.201			X
Stromal	SA-2	chr15:68432118-68432318	ITGA11	0.500845	13.7072	0.71529	253.317		X
Stromal	SA-2	chr2:162074060-162074260	DPP4	0.32971	2.71684	0.467763	226.08			X
Stromal	SA-2	chr11:119423122-119423322	THY1	0.0878649	0.354079	0.375853	26.3313			X
Stromal	SA-2	NA	PI16	NA	NA	0.682564	296.947		X	X
Stromal	SA-2	NA	DCN	NA	NA	1.53873	265.356		X
Stromal	SA-0	chr7:98617106-98617306	NPTX2	1.29383	141.066	0.166953	121.328	X		X
Stromal	SA-0	chr8:101393126-101393326	AP001208.1	1.09759	115.633	0.000294526	0	X
Stromal	SA-0	chr3:148790945-148791145	CPB1	1.05847	111.567	0.0128365	2.40287	X
Stromal	SA-0	chr1:12464708-12464908	VPS13D	1.04623	107.721	0.109273	9.57813	X
Stromal	SA-0	chr17:58525302-58525502	SEPT4	1.29915	97.552	NA	NA	X
Stromal	SA-0	chr10:44385025-44385225	CXCL12	0.676546	44.8326	1.58766	Inf		X	X
Stromal	SA-0	chr8:41309434-41309634	SFRP1	0.580217	32.4736	0.667598	256.015			X
Stromal	SA-0	chr5:150412774-150412974	CD74	0.594626	31.1516	0.454061	73.6762			X
Stromal	SA-0	chr7:22726881-22727081	IL6	0.477073	29.5798	0.120016	45.7642			X
Stromal	SA-0	chr6:32439708-32439908	HLA-DRA	0.468197	15.7464	0.282889	36.3228			X
Stromal	SA-0	chr17:34254169-34254369	CCL2	0.317259	12.4831	0.37338	132.154			X
Stromal	SA-0	chr8:120124913-120125113	COL14A1	0.32437	7.50006	1.46481	Inf		X
Stromal	SA-0	chr5:83471527-83471727	VCAN	0.143178	3.26308	1.62408	Inf		X
Stromal	SA-0	chr1:14924017-14924217	KAZN	-0.0908021	1.21942	1.39475	Inf		X
Stromal	SA-0	NA	BICC1	NA	NA	1.18973	Inf		X
Stromal	SA-3	chr19:49340321-49340521	CD37	2.40284	58.1442	0.029578	1.4272	X
Stromal	SA-3	chr12:9115899-9116099	A2M	2.99511	55.7663	1.60841	Inf	X	X	X
Stromal	SA-3	chr9:137302229-137302429	NRARP	1.85586	47.4254	0.205302	138.93	X
Stromal	SA-3	chr12:12785290-12785490	APOLD1	1.94776	41.377	0.352578	38.4037	X
Stromal	SA-3	chr15:63042510-63042710	TPM1	1.74624	41.1293	0.930135	73.7303	X
Stromal	SA-3	chr19:15195449-15195649	NOTCH3	1.55294	34.1141	1.33793	Inf		X	X
Stromal	SA-3	chr6:46491398-46491598	RCAN2	1.25086	15.2031	1.51801	Inf		X	X
Stromal	SA-3	chr11:119316976-119317176	MCAM	1.39964	13.8061	1.1892	Inf		X	X
Stromal	SA-3	chr5:150155794-150155994	PDGFRB	0.289834	1.49062	0.921761	47.3869			X
Stromal	SA-3	NA	POSTN	NA	NA	0.119829	5.7169			X
Stromal	SA-3	NA	NCKAP5	NA	NA	1.55041	Inf		X
Myeloid	MA-0	chr1:22652926-22653126	C1QB	0.526782	36.9238	0.489997	34.2395	X
Myeloid	MA-0	chr20:45912112-45912312	PLTP	0.556349	28.5693	0.348552	34.5537	X
Myeloid	MA-0	chr6:113855170-113855370	MARCKS	0.546699	28.1396	0.486866	62.966	X
Myeloid	MA-0	chr10:44385025-44385225	CXCL12	1.03746	25.0139	0.0865441	7.65514	X
Myeloid	MA-0	chr9:91950185-91950385	ROR2	0.719596	21.6667	0.0111758	0.443803	X
Myeloid	MA-0	chr1:22636437-22636637	C1QA	0.357387	19.495	0.625065	61.1513		X
Myeloid	MA-0	chr5:42811908-42812108	SELENOP	0.680083	16.0156	0.714271	83.1521		X
Myeloid	MA-0	chr10:17809075-17809275	MRC1	0.310425	6.98394	0.432019	38.0229			X
Myeloid	MA-0	chr6:113857204-113857404	MARCKS	0.182514	5.35739	0.486866	62.966			X
Myeloid	MA-0	chr4:78775885-78776085	BMP2K	0.184923	5.20589	0.510941	57.7587		X
Myeloid	MA-0	chr6:6320581-6320781	F13A1	0.294681	4.33474	0.717003	100.479		X	X
Myeloid	MA-0	chr3:143848399-143848599	SLC9A9	-0.223736	3.03221	0.570317	62.0245		X
Myeloid	MA-2	chr2:150487663-150487863	RND3	1.71696	192.018	0.475566	219.839	X		X
Myeloid	MA-2	chr2:235493811-235494011	AGAP1	1.82631	190.683	0.347367	122.859	X
Myeloid	MA-2	chr11:85686141-85686341	CCDC89	1.91348	154.511	0.00907407	8.01058	X
Myeloid	MA-2	chr13:98142938-98143138	FARP1	1.29066	138.497	0.59281	181.134	X		X
Myeloid	MA-2	chr1:67833372-67833572	GNG12	1.26134	129.569	0.379505	207.774	X		X
Myeloid	MA-2	chr1:22652926-22653126	C1QB	0.668475	56.1649	1.32319	208.203			X
Myeloid	MA-2	chr11:10568671-10568871	LYVE1	0.736381	35.1278	0.448352	114.672			X
Myeloid	MA-2	chr5:156963230-156963430	TIMD4	0.680658	31.2925	0.386575	145.724			X
Myeloid	MA-2	chr5:42811908-42812108	SELENOP	0.804526	21.8655	1.03166	158.618			X
Myeloid	MA-2	chr18:500662-500862	COLEC12	0.510829	18.8915	1.12832	238.366		X	X
Myeloid	MA-2	chr12:20368164-20368364	PDE3A	0.526152	17.1723	0.925631	Inf		X
Myeloid	MA-2	chr10:17809075-17809275	MRC1	0.438362	13.2431	0.324453	21.61			X
Myeloid	MA-2	chr2:111898474-111898674	MERTK	0.257565	8.26934	0.789767	124.142			X
Myeloid	MA-2	chr12:7503772-7503972	CD163	0.225332	3.73918	0.720279	82.4662			X
Myeloid	MA-2	chrX:66040087-66040287	VSIG4	0.278625	3.46228	0.633491	100.157			X
Myeloid	MA-2	chr4:141132737-141132937	RNF150	0.14421	0.347494	0.759549	274.874		X
Myeloid	MA-2	NA	AC011586.2	NA	NA	0.890944	Inf		X
Myeloid	MA-2	NA	GABRB2	NA	NA	0.756561	Inf		X
Myeloid	MA-4	chr10:62049177-62049377	ARID5B	0.754991	43.7252	0.373694	22.5437	X		X
Myeloid	MA-4	chr16:9068406-9068606	AC087190.2	0.932589	40.1723	0	0	X
Myeloid	MA-4	chr10:77350764-77350964	KCNMA1	1.12205	39.595	0.169047	4.22191	X
Myeloid	MA-4	chr5:150497668-150497868	NDST1	1.443	38.0474	0.0257708	3.86762	X
Myeloid	MA-4	chr21:26140223-26140423	APP	0.788831	34.2453	0.191362	9.37269	X
Myeloid	MA-4	chr4:87978788-87978988	SPP1	0.954378	19.2406	0.970956	59.3869			X
Myeloid	MA-4	chr2:215435989-215436189	FN1	0.339352	9.97009	1.458	129.379		X
Myeloid	MA-4	chr8:19939134-19939334	LPL	0.650778	8.56652	0.263265	46.1162			X
Myeloid	MA-4	chr8:81282284-81282484	FABP5	0.402777	2.82555	0.566015	75.2397		X	X
Myeloid	MA-4	chr21:43776254-43776454	CSTB	-0.121641	1.48042	0.710585	74.4768		X
Myeloid	MA-4	chr2:118940535-118940735	MARCO	-0.117921	1.05346	1.06083	93.1841		X
Myeloid	MA-4	chr7:80618203-80618403	CD36	0.134075	0.956959	0.18228	20.5729			X
Myeloid	MA-4	chr11:1762683-1762883	CTSD	0.137004	0.742615	0.794894	76.8973		X
Myeloid	MA-1	chr15:67146976-67147176	SMAD3	1.01431	81.3371	0.228178	26.6316	X		X
Myeloid	MA-1	chr21:34836148-34836348	RUNX1	0.838923	80.3776	0.098674	3.62922	X
Myeloid	MA-1	chr13:24254315-24254515	SPATA13	0.737565	77.9484	0.149575	19.3401	X		X
Myeloid	MA-1	chr1:27626122-27626322	FGR	0.743809	68.1828	0.150334	10.4292	X
Myeloid	MA-1	chr2:101961900-101962100	LINC01127	1.08578	63.145	0.00742009	1.77278	X
Myeloid	MA-1	chr9:134922900-134923100	FCN1	0.426309	18.9387	0.610764	148.367		X	X
Myeloid	MA-1	chr5:83471527-83471727	VCAN	0.395834	17.2755	0.730989	73.7213			X
Myeloid	MA-1	chr21:14546252-14546452	SAMSN1	0.424014	16.2637	0.915132	126.677			X
Myeloid	MA-1	chr7:80618203-80618403	CD36	0.447358	14.7643	0.170556	17.0131			X
Myeloid	MA-1	chr3:194487415-194487615	ATP13A3	0.142033	2.70367	0.974829	149.912		X
Myeloid	MA-1	chr19:43670179-43670379	PLAUR	0.116662	2.57345	0.792802	118.893			X
Myeloid	MA-1	chr4:105146659-105146859	TET2	0.106247	1.7481	0.952507	140.956		X
Myeloid	MA-1	chr11:117098472-117098672	SIK3	-0.0499754	0.56926	0.980918	176.641		X
Myeloid	MA-1	NA	LINC01619	NA	NA	1.03372	140.05		X
Myeloid	MA-3	chr4:71338974-71339174	SLC4A4	1.78415	122.204	0.0325213	4.12317	X
Myeloid	MA-3	chr20:24949014-24949214	CST7	1.55518	96.3996	0.11149	56.2965	X
Myeloid	MA-3	chr17:40560917-40561117	CCR7	1.31679	93.9273	0.150544	68.3961	X
Myeloid	MA-3	chr17:40565375-40565575	CCR7	1.83489	93.5979	0.150544	68.3961	X		X
Myeloid	MA-3	chr2:100142544-100142744	AFF3	1.3944	73.8806	1.08546	Inf	X	X	X
Myeloid	MA-3	chr4:90127293-90127493	CCSER1	0.326436	11.9605	1.4325	267.102		X
Myeloid	MA-3	chr6:33075780-33075980	HLA-DPB1	0.131337	2.04169	1.03976	244.678		X
Myeloid	MA-3	chr1:158290470-158290670	CD1C	0.165197	1.04834	0.536097	289.349		X	X
Myeloid	MA-3	chr3:46353823-46354023	CCR2	0.144287	0.631661	0.0906766	21.3515			X
Myeloid	MA-3	chr2:112836753-112836953	IL1B	0.0344797	0.211304	0.284095	29.3798			X
Myeloid	MA-3	chr17:7080259-7080459	CLEC10A	-0.00540243	0.0200578	0.679405	224.757			X
Myeloid	MA-3	chr15:67146976-67147176	SMAD3	-0.00476929	0.0162337	0.270072	39.3071			X
Myeloid	MA-3	NA	FCER1A	NA	NA	0.976141	Inf		X	X
B/plasma	BA-3	chr19:56478001-56478201	ZNF667	2.20897	98.6886	0.0597431	6.92663	X
B/plasma	BA-3	chr19:58059150-58059350	ZNF135	2.36936	89.6099	0.0217181	0.878232	X
B/plasma	BA-3	chr4:155758862-155759062	GUCY1B1	2.13556	89.5998	0.00416684	0.0159907	X
B/plasma	BA-3	chr19:56507723-56507923	ZNF471	1.70799	86.3267	0.00220551	0	X
B/plasma	BA-3	chr20:59123183-59123383	ZNF831	1.91289	86.1672	0.219739	18.5893	X
B/plasma	BA-3	chr11:114059526-114059726	ZBTB16	2.33571	44.411	0.799902	113.203		X	X
B/plasma	BA-3	chr6:90296806-90297006	BACH2	0.965098	35.4244	2.58609	147.007		X
B/plasma	BA-3	chr2:100142544-100142744	AFF3	0.757748	19.5035	2.08007	112.749		X
B/plasma	BA-3	chr7:69598219-69598419	AUTS2	0.996385	18.7415	1.02071	61.774			X
B/plasma	BA-3	chr3:71583598-71583798	FOXP1	0.849407	13.2905	1.70966	92.4417		X	X
B/plasma	BA-3	chr19:7701711-7701911	FCER2	0.820951	12.3661	0.397914	58.91			X
B/plasma	BA-3	chr6:69867394-69867594	COL19A1	0.32925	3.79315	1.28796	94.9424		X
B/plasma	BA-3	NA	IGHD	NA	NA	0.532507	67.8488			X
B/plasma	BA-4	chr5:66596212-66596412	MAST4	1.0671	25.0289	0.784592	54.3347	X	X	X
B/plasma	BA-4	chr4:90127293-90127493	CCSER1	0.904324	20.1746	1.53564	80.4343	X	X	X
B/plasma	BA-4	chr11:60455645-60455845	MS4A1	0.852303	19.545	0.746672	25.6416	X
B/plasma	BA-4	chr2:112188175-112188375	FBLN7	1.48931	18.7217	-0.00756597	0.272806	X
B/plasma	BA-4	chr3:146469316-146469516	PLSCR2	0.885061	18.5117	-0.00278939	0.00312522	X
B/plasma	BA-4	chr7:69598219-69598419	AUTS2	1.08673	18.2384	1.20587	65.4272		X	X
B/plasma	BA-4	chr4:85475247-85475447	ARHGAP24	0.61284	10.1086	1.89697	83.3467		X
B/plasma	BA-4	chr6:14117615-14117815	CD83	0.399976	4.82559	1.52782	51.2617		X
B/plasma	BA-4	chr6:106975116-106975316	CD24	0.569766	4.61547	0.197342	13.4104			X
B/plasma	BA-4	chr7:22725708-22725908	IL6	0.259183	0.523457	0.135526	6.16704			X
B/plasma	BA-2	chr11:75508284-75508484	GDPD5	1.49026	53.2061	0.120694	6.21316	X
B/plasma	BA-2	chr7:74062213-74062413	ELN	1.54084	47.2645	0.0039211	0	X
B/plasma	BA-2	chr11:60455645-60455845	MS4A1	0.983372	39.9568	0.765163	34.8516	X
B/plasma	BA-2	chr1:109113908-109114108	C1orf194	1.15155	37.8998	0.00383259	0.137483	X
B/plasma	BA-2	chr14:68685608-68685808	RAD51B	1.05725	36.6539	0.334155	2.86284	X
B/plasma	BA-2	chr14:30874346-30874546	COCH	0.729542	19.1043	0.193428	5.61646			X
B/plasma	BA-2	chr16:31259832-31260032	ITGAM	0.832888	13.0043	0.100844	4.0309			X
B/plasma	BA-2	chr4:101790615-101790815	BANK1	0.380631	6.43965	1.7757	72.1008		X
B/plasma	BA-2	chr6:32439708-32439908	HLA-DRA	0.388435	6.27878	1.57248	77.7123		X	X
B/plasma	BA-2	chr5:150412774-150412974	CD74	0.325655	5.51493	1.13721	59.6237		X
B/plasma	BA-2	chr6:24935879-24936079	RIPOR2	0.476297	4.80115	1.12123	63.2982		X
B/plasma	BA-2	chr8:59119044-59119244	TOX	0.360792	2.53209	0.933732	37.4751			X
B/plasma	BA-2	chr5:59039436-59039636	PDE4D	0.34491	1.97001	1.81831	87.6921		X	X
B/plasma	BA-5	chr16:31354996-31355196	ITGAX	1.97542	30.1883	0.26828	26.2368	X		X
B/plasma	BA-5	chr20:56412049-56412249	CASS4	2.62637	29.4451	0.0437036	1.34508	X
B/plasma	BA-5	chr3:33218784-33218984	SUSD5	2.50976	22.7106	0.0194424	0.031898	X
B/plasma	BA-5	chr1:27626122-27626322	FGR	1.86991	18.1361	0.177387	12.3129	X		X
B/plasma	BA-5	chr15:64882313-64882513	AC069368.1	1.33591	16.7727	NA	NA	X
B/plasma	BA-5	chr11:60455645-60455845	MS4A1	0.738459	9.69436	0.918675	16.1288			X
B/plasma	BA-5	chr17:10114799-10114999	GAS7	1.17044	7.03333	1.1578	102.262		X	X
B/plasma	BA-5	chr2:144520143-144520343	ZEB2	0.717157	4.8619	1.33597	38.7568		X	X
B/plasma	BA-5	chr6:32439708-32439908	HLA-DRA	0.46701	4.11271	1.48696	25.8801		X	X
B/plasma	BA-5	chr8:124728434-124728634	MTSS1	0.428114	3.1378	1.12805	24.4181		X
B/plasma	BA-5	chr16:28936580-28936780	CD19	0.545393	2.67767	0.187974	2.83119			X
B/plasma	BA-5	chr16:31259832-31260032	ITGAM	0.541508	2.52387	0.102697	1.87233			X
B/plasma	BA-5	chr12:24562142-24562342	SOX5	0.318936	0.740628	1.65405	29.3655		X
B/plasma	BA-5	chr13:113296980-113297180	LAMP1	0.142051	0.470369	0.137675	0.441878			X
B/plasma	BA-5	NA	FCRL5	NA	NA	0.533752	4.20591			X
B/plasma	BA-0	chr2:172427469-172427669	ITGA6	1.17706	71.2258	0.55066	67.6103	X		X
B/plasma	BA-0	chr5:1295047-1295247	TERT	1.27116	70.4934	0.00747109	0.949878	X
B/plasma	BA-0	chr5:80487978-80488178	FAM151B	1.13869	66.1652	0.00240266	0.610102	X
B/plasma	BA-0	chr12:55997095-55997295	SUOX	1.13353	65.5308	0.00312286	0.272148	X
B/plasma	BA-0	chr2:20225350-20225550	SDC1	1.1695	64.4214	0.318772	48.1801	X		X
B/plasma	BA-0	chr3:172040387-172040587	FNDC3B	0.922917	30.0909	1.82276	147.437		X	X
B/plasma	BA-0	chr8:80171474-80171674	TPD52	0.301195	6.4188	0.450207	23.6019			X
B/plasma	BA-0	chr22:28800070-28800270	XBP1	0.388589	5.36305	1.48978	141.14		X
B/plasma	BA-0	chr8:80171223-80171423	FUT8	0.237343	2.42224	0.768871	33.974			X
B/plasma	BA-0	chr20:17682278-17682478	RRBP1	0.145457	1.74155	1.01959	122.276		X
B/plasma	BA-0	chr7:138002141-138002341	CREB3L2	0.121451	1.24045	1.11245	140.062		X	X
B/plasma	BA-0	chr5:139389845-139390045	MZB1	-0.0964601	0.5248	1.78395	139.937		X
B/plasma	BA-0	NA	IGHM	NA	NA	0.784566	2.07281			X
B/plasma	BA-1	chr2:111698950-111699150	ANAPC1	1.67574	51.8508	-0.048667	0.216547	X
B/plasma	BA-1	chr18:48834765-48834965	CTIF	1.20028	50.7923	0.0449674	9.92668	X
B/plasma	BA-1	chr11:82997315-82997515	RAB30	1.35522	50.6918	0.0858694	7.93002	X
B/plasma	BA-1	chr3:127736309-127736509	MGLL	1.2487	46.2491	0.0785579	18.3212	X
B/plasma	BA-1	chr6:113632356-113632556	LINC02541	1.25498	44.4031	0.0488678	10.1372	X
B/plasma	BA-1	chr12:6443523-6443723	CD27	1.0784	33.2982	0.546214	81.0405			X
B/plasma	BA-1	chr6:106085094-106085294	PRDM1	1.62634	29.615	0.903801	126.857		X	X
B/plasma	BA-1	chr3:15797926-15798126	ANKRD28	0.79062	16.3825	2.19699	148.303		X	X
B/plasma	BA-1	chr2:20225350-20225550	SDC1	0.60024	13.9772	0.352934	77.8144			X
B/plasma	BA-1	chr2:172427469-172427669	ITGA6	0.499096	10.2479	0.39837	65.2665			X
B/plasma	BA-1	chr4:15778453-15778653	CD38	0.652865	9.67885	0.378607	65.9334			X
B/plasma	BA-1	chr14:35402372-35402572	NFKBIA	0.568762	5.72395	0.699586	32.3229			X
B/plasma	BA-1	chr3:172040387-172040587	FNDC3B	0.291791	2.3634	1.3745	90.1986			X
B/plasma	BA-1	chr5:139389845-139390045	MZB1	-0.230702	1.82464	1.77397	132.989		X
B/plasma	BA-1	NA	IGHG4	NA	NA	1.68198	60.4767			X
B/plasma	BA-1	NA	CYTOR	NA	NA	1.27905	148.855		X
B/plasma	BA-1	NA	BTD	NA	NA	1.38497	136.033		X
Endothelial	EA-2	chr8:38901127-38901327	PLEKHA2	1.77571	13.3955	0.110113	4.25377	X
Endothelial	EA-2	chr15:74318385-74318585	CCDC33	1.96394	13.3955	0.00659583	0	X
Endothelial	EA-2	chr6:150720873-150721073	PLEKHG1	1.8904	9.2365	0.139832	0.0108205	X
Endothelial	EA-2	chr14:24366672-24366872	NFATC4	1.05129	9.17719	0.0637615	0.498357	X
Endothelial	EA-2	chr5:178113415-178113615	N4BP3	1.00284	7.6389	-0.00290372	0	X
Endothelial	EA-2	chr1:156677343-156677543	NES	0.795645	3.60907	0.389814	7.73491			X
Endothelial	EA-2	chr10:44385025-44385225	CXCL12	0.827639	2.58914	1.57111	45.9257		X	X
Endothelial	EA-2	chr3:52445025-52445225	SEMA3G	0.74886	2.36994	0.627889	65.3857		X	X
Endothelial	EA-2	chr20:10673969-10674169	JAG1	0.432593	1.43503	0.853605	15.5699			X
Endothelial	EA-2	chr1:21509114-21509314	ALPL	0.557968	1.28039	0.546848	47.202		X	X
Endothelial	EA-2	chr19:40601319-40601519	LTBP4	0.627111	1.21022	0.519215	22.6878			X
Endothelial	EA-2	NA	SSUH2	NA	NA	0.528052	51.3532		X
Endothelial	EA-2	NA	GJA4	NA	NA	0.714287	49.1231		X
Endothelial	EA-3	chr6:10404212-10404412	TFAP2A	2.37242	9.80746	-0.00102408	0	X
Endothelial	EA-3	chr7:134891359-134891559	CALD1	2.89868	9.49276	0.130184	0	X
Endothelial	EA-3	chr5:156326980-156327180	SGCD	3.12688	9.17719	0.163314	1.23881	X
Endothelial	EA-3	chr15:37101478-37101678	MEIS2	2.15678	6.3434	0.172398	12.8774	X
Endothelial	EA-3	chr7:94656093-94656293	PEG10	2.07184	6.22262	0.151061	19.3312	X		X
Endothelial	EA-3	chr12:102480565-102480765	IGF1	3.5935	5.31268	0.206679	2.3902			X
Endothelial	EA-3	chr1:13583645-13583845	PDPN	3.08877	4.64265	0.229476	7.24903			X
Endothelial	EA-3	chr1:213987811-213988011	PROX1	0.960334	1.39569	0.52355	9.0794			X
Endothelial	EA-3	chr7:85186787-85186987	SEMA3D	0.866978	0.848875	0.633685	40.7841		X	X
Endothelial	EA-3	chr11:10568671-10568871	LYVE1	0.69747	0.7517	0.467247	3.94017			X
Endothelial	EA-3	chr18:80247575-80247775	PARD6G	0.707626	0.725648	0.442667	17.3493			X
Endothelial	EA-3	NA	CCL21	NA	NA	1.27841	45.8606		X
Endothelial	EA-3	NA	NRG3	NA	NA	0.824833	37.0981		X
Endothelial	EA-3	NA	PKHD1L1	NA	NA	0.936814	35.6811		X
Endothelial	EA-3	NA	TFF3	NA	NA	0.761608	32.3026		X
Endothelial	EA-0	chr19:15672880-15673080	CYP4F12	1.50947	7.85799	0.0165375	1.01009	X
Endothelial	EA-0	chr1:169630157-169630357	SELP	1.05755	7.6389	0.306852	9.76533	X		X
Endothelial	EA-0	chr16:10559145-10559345	EMP2	0.578549	6.41175	-0.113619	1.20935	X
Endothelial	EA-0	chr6:41781410-41781610	PRICKLE4	0.885158	6.26154	0.00187797	0	X
Endothelial	EA-0	chr4:90127293-90127493	CCSER1	0.576665	6.22262	0.799219	33.4624	X	X	X
Endothelial	EA-0	chr3:39809462-39809662	MYRIP	0.554019	5.77819	0.977151	38.0362		X	X
Endothelial	EA-0	chr8:27611405-27611605	CLU	1.08308	5.76439	0.917968	38.0362		X	X
Endothelial	EA-0	chr5:150412774-150412974	CD74	0.444989	4.10293	0.444986	11.115			X
Endothelial	EA-0	chr1:91886123-91886323	TGFBR3	0.403168	3.72473	0.799841	35.7457		X
Endothelial	EA-0	chr6:32439708-32439908	HLA-DRA	0.370281	1.66428	0.313027	6.95787			X
Endothelial	EA-0	NA	CCL14	NA	NA	0.94313	29.6477		X
Endothelial	EA-1	chr8:25345484-25345684	DOCK5	1.13961	11.2582	-0.00621687	0.126005	X
Endothelial	EA-1	chr1:206504171-206504371	AC244034.2	0.959568	9.2365	-0.0017997	0.126005	X
Endothelial	EA-1	chr9:100429395-100429595	MSANTD3	0.89037	7.6389	0.027679	1.01897	X
Endothelial	EA-1	chr11:66336682-66336882	RIN1	0.881045	7.63714	0.0342265	3.15246	X
Endothelial	EA-1	chr10:48625085-48625285	ARHGAP22	2.50512	6.56752	0.0201139	0.734034	X
Endothelial	EA-1	chr10:69801794-69801994	COL13A1	0.884867	5.31268	0.245453	16.0428			X
Endothelial	EA-1	chr5:84384568-84384768	EDIL3	0.675017	2.35962	0.694318	42.8128		X	X
Endothelial	EA-1	chr13:41457277-41457477	RGCC	0.360256	1.87565	0.376236	16.6543			X
Endothelial	EA-1	chr4:87978788-87978988	SPP1	1.5083	1.49167	0.402338	14.8959			X
Endothelial	EA-1	chr13:110341004-110341204	COL4A2	0.270656	1.02649	0.922009	38.5843		X
Endothelial	EA-1	chr13:110265617-110265817	COL4A1	0.214418	0.498753	1.1117	46.1059		X
Endothelial	EA-1	chr9:98943757-98943957	COL15A1	0.204694	0.377334	0.875539	35.2097		X
Endothelial	EA-1	chr16:82626832-82627032	CDH13	0.124295	0.110171	1.06197	34.1269		X
Endothelial	EA-1	chr5:151686972-151687172	SPARC	0.0646664	0.0697529	0.795107	28.7276			X
